# Supplementary material for: Examination on the risk factors of cholangiocarcinoma: A Mendelian randomization study
Source: Front Pharmacol. 2022 Aug 26;13:900424. doi: 10.3389/fphar.2022.900424 (PMC9462706; doi:10.3389/fphar.2022.900424)
Supplement: Supplementary file 1 [file DataSheet1.XLSX]

## Sheet: Sheet1
Exposure	SNP	Effect Allele	Other Allele	BETA	SE	P
Cholelithiasis	rs2291428	C	G	0.049218	0.00492478	2.4e-27
Cholelithiasis	rs2290846	A	G	0.049218	0.00496897	4.7e-27
Cholelithiasis	rs1800961	T	C	0.11059	0.0103134	5.7e-26
Cholelithiasis	rs601338	G	A	-0.0409586	0.00363277	9.4e-22
Cholelithiasis	rs28929474	T	C	0.123852	0.0141271	1.8e-17
Cholelithiasis	rs34851490	G	A	0.049218	0.00689579	4.2e-15
Cholelithiasis	rs1169288	C	A	-0.0362122	0.00359348	1.6e-14
Cholelithiasis	rs13280055	A	G	0.045323	0.00599008	6.9e-14
Cholelithiasis	rs56398830	A	G	0.133539	0.0194582	2.1e-12
Cholelithiasis	rs174567	G	A	0.0293838	0.00414214	2.3e-12
Cholelithiasis	rs708686	T	C	0.0334238	0.00410378	2.3e-12
Cholelithiasis	rs11012737	A	G	0.0293838	0.00515393	3.7e-12
Cholelithiasis	rs1935	C	G	-0.0268721	0.00471516	9.2e-12
Cholelithiasis	rs2469991	T	A	-0.0315171	0.00476587	9.2e-12
Cholelithiasis	rs17240268	A	G	-0.0457575	0.0073887	6e-11
Cholelithiasis	rs12004	G	T	0.0293838	0.00414214	1.2e-10
Cholelithiasis	rs55971546	T	C	0.0606978	0.00963994	1.8e-10
Cholelithiasis	rs11641445	T	C	0.0253059	0.00520234	4.2e-10
Cholelithiasis	rs17138478	A	C	0.0374265	0.00610004	5.1e-10
Cholelithiasis	rs2292553	G	A	-0.0222764	0.00466551	1.1e-08
Cholelithiasis	rs12968116	T	C	-0.0362122	0.00599008	1.2e-08
Cholelithiasis	rs11887534	C	G	0.287802	0.00685514	1e-200
Cholelithiasis	rs212100	T	C	-0.0655015	0.00515393	2e-31
Cholelithiasis	rs12633863	G	A	0.045323	0.00399284	3.6e-30
Cholelithiasis	rs4148808	C	T	-0.0655015	0.00515393	8.6e-28
Cholelithiasis	rs6471717	G	A	0.045323	0.00399284	9.9e-26
Cholelithiasis	rs686030	C	A	-0.0555173	0.00633255	1.8e-20
Cholelithiasis	rs1260326	T	C	-0.0362122	0.00359348	2e-16
Cholelithiasis	rs2070959	G	A	0.0293838	0.00414214	8.5e-11
Cirrhosis	rs115926286	G	A	0.3794	0.0836	5.721e-06
Cirrhosis	rs146459637	C	G	0.6969	0.1543	6.298e-06
Cirrhosis	rs74421592	A	G	0.5838	0.1146	3.496e-07
Cirrhosis	rs75978489	T	A	1.4875	0.3229	4.079e-06
Cirrhosis	rs75407439	T	A	0.7858	0.1633	1.493e-06
Cirrhosis	rs72771724	T	C	0.7956	0.1701	2.92e-06
Cirrhosis	rs10511405	T	C	-0.2004	0.0453	9.888e-06
Cirrhosis	rs9880283	A	G	0.2914	0.0636	4.63e-06
Cirrhosis	rs1510584	G	C	0.1538	0.0345	8.45e-06
Cirrhosis	rs9992651	A	G	-0.2062	0.0406	3.719e-07
Cirrhosis	rs2524094	T	C	-0.1496	0.0337	8.89e-06
Cirrhosis	rs4075265	C	T	-0.1951	0.0426	4.771e-06
Cirrhosis	rs79136091	A	G	0.5979	0.1353	9.944e-06
Cirrhosis	rs10487808	C	T	0.2342	0.0496	2.376e-06
Cirrhosis	rs17168655	G	A	0.5587	0.1233	5.912e-06
Cirrhosis	rs13253177	T	G	0.2201	0.0483	5.237e-06
Cirrhosis	rs80196313	C	T	0.7925	0.1719	4.033e-06
Cirrhosis	rs117930290	C	T	0.6119	0.1149	1.004e-07
Cirrhosis	rs2209437	T	C	-0.1454	0.0327	9.029e-06
Cirrhosis	rs998300	A	G	0.1978	0.0431	4.487e-06
Cirrhosis	rs79080159	C	A	0.4	0.0863	3.591e-06
Cirrhosis	rs79453342	A	C	0.8461	0.1819	3.294e-06
Cirrhosis	rs142548379	G	C	0.3502	0.0787	8.674e-06
Cirrhosis	rs9634156	C	G	-0.1769	0.0393	6.678e-06
Cirrhosis	rs9546935	A	G	0.4571	0.1029	8.983e-06
Cirrhosis	rs55777338	A	G	0.5198	0.1117	3.298e-06
Cirrhosis	rs876636	C	T	-0.1927	0.0397	1.216e-06
Cirrhosis	rs7259828	T	C	0.2735	0.056	1.044e-06
Cirrhosis	rs187429064	G	A	0.4117	0.0772	9.754e-08
Cirrhosis	rs73017891	C	G	0.5844	0.1176	6.669e-07
Cirrhosis	rs111305926	A	G	0.4154	0.0871	1.84e-06
Cirrhosis	rs117115322	G	A	0.939	0.2067	5.562e-06
Cirrhosis	rs738409	G	C	0.4605	0.0407	1.197e-29
PBC	rs17641524	T	C	0.255185	0.0375019	1.01344e-11
PBC	rs6679356	T	C	-0.416998	0.0381197	7.48859e-28
PBC	rs6434435	A	G	-0.270891	0.0456295	2.90737e-09
PBC	rs3771317	C	T	0.344157	0.0450977	2.32274e-14
PBC	rs2293370	A	G	-0.34814	0.0443656	4.25893e-15
PBC	rs485499	C	T	-0.345311	0.034509	1.42824e-23
PBC	rs1372072	A	G	0.179985	0.0327758	3.98731e-08
PBC	rs7665090	G	A	0.198939	0.0323963	8.21089e-10
PBC	rs860413	C	A	-0.247949	0.0376861	4.72607e-11
PBC	rs10947260	C	T	0.465368	0.056558	1.90108e-16
PBC	rs2272593	C	T	0.291289	0.0391443	9.96323e-14
PBC	rs7774434	C	T	0.51802	0.0327504	2.36755e-56
PBC	rs407238	G	C	0.186932	0.0336984	2.90269e-08
PBC	rs1431402	A	T	0.518377	0.0397169	6.20726e-39
PBC	rs10488631	C	T	0.459827	0.0465409	5.07925e-23
PBC	rs4938573	T	C	0.332261	0.0447638	1.14895e-13
PBC	rs510372	T	C	-0.205672	0.034132	1.68291e-09
PBC	rs1800693	C	T	0.194799	0.032403	1.83514e-09
PBC	rs11065987	G	A	0.179735	0.0325004	3.19808e-08
PBC	rs9591325	C	T	-0.48988	0.0758756	1.07256e-10
PBC	rs911263	T	C	0.218529	0.0365505	2.2475e-09
PBC	rs2297067	T	C	0.324038	0.0364664	6.3387e-19
PBC	rs243325	C	T	-0.250258	0.0358488	2.93224e-12
PBC	rs12924729	A	G	-0.271809	0.0356332	2.38506e-14
PBC	rs9303277	T	C	0.215434	0.0323021	2.56921e-11
PBC	rs2304256	A	C	-0.241435	0.0373758	1.04937e-10
PBC	rs3745516	G	A	-0.332392	0.0356822	1.21535e-20
PBC	rs2069235	A	G	0.237362	0.035481	2.23409e-11
PSC	rs10909839	A	G	-0.18648	0.034	3.16424e-08
PSC	rs72837826	T	G	0.303801	0.051	1.26133e-09
PSC	rs231389	T	C	-0.206201	0.036	4.42038e-09
PSC	rs80060485	C	T	0.345715	0.062	8.54103e-09
PSC	rs9858213	T	G	0.283674	0.031	2.42661e-20
PSC	rs13119723	G	A	-0.27079	0.044	2.2205e-10
PSC	rs1111463	C	A	-1.377	0.068	2.21309e-101
PSC	rs59377618	C	T	-0.303063	0.05	4.39491e-10
PSC	rs9461273	A	G	-0.231112	0.03	3.92374e-15
PSC	rs3131781	G	A	1.06953	0.037	1e-200
PSC	rs139010734	T	C	3.35536	0.14	1.98153e-154
PSC	rs687308	T	C	-0.624333	0.049	2.43837e-39
PSC	rs114484678	C	T	-0.473747	0.087	1.18476e-08
PSC	rs9469323	T	C	0.221542	0.037	1.50069e-09
PSC	rs3128931	A	G	-0.239017	0.037	2.66932e-11
PSC	rs62398260	A	C	-0.445967	0.057	1.02542e-15
PSC	rs3095227	G	A	0.229523	0.035	3.58426e-11
PSC	rs7758790	C	T	-0.4389	0.038	2.51015e-32
PSC	rs453098	A	G	-0.3379	0.064	4.71324e-08
PSC	rs428947	A	G	-0.632335	0.079	5.62341e-17
PSC	rs140323264	C	T	0.618962	0.078	1.33968e-16
PSC	rs34645399	G	A	0.746688	0.047	1.63493e-59
PSC	rs4147359	A	G	0.216723	0.03	4.05602e-13
PSC	rs79940565	C	T	0.76314	0.146	2.00175e-08
PSC	rs3184504	C	T	-0.18648	0.03	5.04696e-10
PSC	rs725613	G	T	-0.198031	0.033	5.49756e-10
PSC	rs313839	G	C	-0.279146	0.051	2.11865e-08
PSC	rs4817988	A	G	-0.314811	0.041	4.19856e-15
PSC	rs145832854	A	G	-0.624333	0.119	2.58416e-08
Chronic pancreatitis	rs448608	C	T	0.2392	0.0534	7.585e-06
Chronic pancreatitis	rs518048	A	G	0.2209	0.0497	8.721e-06
Chronic pancreatitis	rs260598	G	A	0.1939	0.0408	1.991e-06
Chronic pancreatitis	rs162869	A	G	0.1707	0.037	3.88e-06
Chronic pancreatitis	rs143965696	T	C	2.2371	0.4994	7.485e-06
Chronic pancreatitis	rs12522002	G	C	0.1662	0.0365	5.279e-06
Chronic pancreatitis	rs251828	T	G	-0.1633	0.0351	3.197e-06
Chronic pancreatitis	rs139648785	A	G	0.6008	0.1349	8.45e-06
Chronic pancreatitis	rs116743228	C	T	0.5875	0.093	2.63e-10
Chronic pancreatitis	rs191041365	T	C	0.7557	0.1253	1.613e-09
Chronic pancreatitis	rs71605708	C	T	1.0218	0.2259	6.105e-06
Chronic pancreatitis	rs2814964	T	C	-0.6035	0.1331	5.758e-06
Chronic pancreatitis	rs12702232	G	C	0.19	0.0403	2.433e-06
Chronic pancreatitis	rs76141735	G	A	0.5193	0.1162	7.834e-06
Chronic pancreatitis	rs7810050	A	G	0.1862	0.0358	1.972e-07
Chronic pancreatitis	rs77940133	C	G	0.4384	0.0956	4.557e-06
Chronic pancreatitis	rs113809880	A	C	0.5326	0.1137	2.838e-06
Chronic pancreatitis	rs149088320	A	T	-0.2215	0.0483	4.447e-06
Chronic pancreatitis	rs16904666	C	T	-0.2025	0.0456	9.022e-06
Chronic pancreatitis	rs17725057	C	G	0.6269	0.1278	9.423e-07
Chronic pancreatitis	rs7043518	G	A	0.1699	0.0353	1.473e-06
Chronic pancreatitis	rs4749842	A	G	0.1983	0.0449	9.813e-06
Chronic pancreatitis	rs60637739	G	A	0.1711	0.0375	4.896e-06
Chronic pancreatitis	rs61880642	A	T	0.1679	0.0378	8.987e-06
Chronic pancreatitis	rs57002513	G	C	2.2579	0.4958	5.264e-06
Chronic pancreatitis	rs1333418	T	C	0.3957	0.0877	6.437e-06
Chronic pancreatitis	rs17400334	C	T	0.2652	0.0563	2.459e-06
Chronic pancreatitis	rs118126064	G	C	0.3474	0.0774	7.235e-06
Chronic pancreatitis	rs60052319	C	A	0.1544	0.0349	9.852e-06
Chronic pancreatitis	rs78368819	C	A	1.4351	0.3195	7.089e-06
Chronic pancreatitis	rs8049607	C	T	-0.1557	0.0349	8.098e-06
Chronic pancreatitis	rs8054698	G	A	-0.172	0.0367	2.8e-06
Chronic pancreatitis	rs117940828	C	G	0.9462	0.213	8.9e-06
NAFLD	rs738409	G	C	0.26	0.02	4.3e-34
NAFLD	rs2228603	T	C	0.24	0.03	1.22e-11
NAFLD	rs12137855	T	C	0.08	0.02	0.000106
NAFLD	rs780094	C	T	-0.06	0.02	0.000256
NAFLD	rs4240624	A	G	-0.29	0.03	3.68e-18
LFC	rs12562744	A	G	0.112503	0.0192147	4.8e-09
LFC	rs2642438	G	A	0.0544951	0.00841918	9.6e-11
LFC	rs10787429	C	T	-0.0603897	0.0086436	2.8e-12
LFC	rs55714539	C	A	0.0454887	0.00815187	2.4e-08
LFC	rs58542926	T	C	0.333425	0.0145425	2.5e-116
LFC	rs188247550	T	C	0.336267	0.0333567	6.7e-24
LFC	rs429358	C	T	-0.123029	0.010679	1e-30
LFC	rs4665985	C	A	0.049457	0.00873937	1.5e-08
LFC	rs738409	G	C	0.229457	0.00932981	1.5e-133
LFC	rs55736117	A	C	0.0560521	0.0100035	2.1e-08
LFC	rs7689584	G	T	-0.052944	0.00881597	1.9e-09
LFC	rs112875651	A	G	-0.051381	0.00793123	9.3e-11
LFC	rs7029757	A	G	-0.0765917	0.0130831	4.8e-09
HDL-C	rs2250802	G	A	0.034	0.0038	2.02e-17
HDL-C	rs2148489	T	C	0.0283	0.0041	1.41e-10
HDL-C	rs970548	C	A	0.0258	0.0039	1.71e-10
HDL-C	rs10761771	C	T	0.0198	0.0034	4.12e-09
HDL-C	rs12740374	T	G	0.0343	0.0041	1.69e-15
HDL-C	rs333947	G	A	0.0296	0.0047	3.17e-09
HDL-C	rs3825041	C	T	0.0928	0.0064	2.89e-41
HDL-C	rs10488698	A	G	0.061	0.0071	1.41e-15
HDL-C	rs12286037	C	T	0.1052	0.007	2.8e-47
HDL-C	rs7943309	A	G	0.0865	0.0088	1.18e-20
HDL-C	rs10750215	T	G	0.026	0.0035	5.95e-14
HDL-C	rs17135399	A	G	0.0483	0.0077	4.26e-09
HDL-C	rs7128597	C	A	0.0398	0.0065	1.82e-08
HDL-C	rs10501321	C	T	0.0483	0.0036	3.54e-38
HDL-C	rs4752894	G	A	0.0206	0.0035	1.89e-09
HDL-C	rs12145743	G	T	0.0203	0.0036	1.8e-08
HDL-C	rs102275	T	C	0.0391	0.0035	6.4e-28
HDL-C	rs12801636	A	G	0.0235	0.0042	3.15e-08
HDL-C	rs499974	C	A	0.0263	0.0044	1.12e-08
HDL-C	rs4650994	G	A	0.021	0.0034	6.7e-09
HDL-C	rs1689797	C	A	0.0358	0.0036	2.85e-21
HDL-C	rs2241210	G	A	0.0332	0.0035	2.49e-20
HDL-C	rs653178	T	C	0.0263	0.0035	1.06e-12
HDL-C	rs2454722	G	A	0.0351	0.0044	3.31e-14
HDL-C	rs11057397	T	C	0.0282	0.0036	6.77e-14
HDL-C	rs863750	C	T	0.0264	0.0035	4.71e-13
HDL-C	rs838876	A	G	0.0493	0.0039	7.33e-33
HDL-C	rs7306660	G	A	0.0345	0.0036	3.34e-19
HDL-C	rs7298751	G	A	0.0434	0.0052	2.46e-16
HDL-C	rs2642438	G	A	0.0303	0.0039	7.78e-14
HDL-C	rs11045163	G	A	0.0217	0.0035	3.2e-09
HDL-C	rs4846914	A	G	0.0479	0.0034	3.51e-41
HDL-C	rs3741414	T	C	0.0296	0.004	6.1e-14
HDL-C	rs12748152	C	T	0.0506	0.0062	9.74e-16
HDL-C	rs4660293	A	G	0.0353	0.004	2.86e-18
HDL-C	rs4983559	G	A	0.0197	0.0036	9.57e-09
HDL-C	rs492571	T	C	0.0663	0.009	1.27e-12
HDL-C	rs2899624	A	G	0.0714	0.0049	1.39e-40
HDL-C	rs185481	C	T	0.0366	0.0035	1.4e-23
HDL-C	rs16940147	A	G	0.0514	0.008	2.45e-10
HDL-C	rs10468017	T	C	0.1179	0.0038	1.21e-188
HDL-C	rs1077834	C	T	0.1253	0.0041	7.77e-180
HDL-C	rs11637365	T	A	0.0501	0.0079	3.44e-09
HDL-C	rs424346	T	C	0.0679	0.0113	4.84e-08
HDL-C	rs1007076	C	T	0.0247	0.0041	4.43e-09
HDL-C	rs1121980	G	A	0.0196	0.0034	6.79e-09
HDL-C	rs3790106	C	G	0.0374	0.0052	3.27e-11
HDL-C	rs4784659	T	C	0.0274	0.0049	1.02e-08
HDL-C	rs13336936	T	C	0.0717	0.0104	6.98e-11
HDL-C	rs7193072	A	G	0.0498	0.0038	1.4e-34
HDL-C	rs1138429	A	T	0.1156	0.0065	9.52e-66
HDL-C	rs9989419	G	A	0.1473	0.0036	1e-200
HDL-C	rs4783961	A	G	0.0997	0.0036	5.73e-162
HDL-C	rs289745	A	C	0.0276	0.0041	2.28e-20
HDL-C	rs291040	T	C	0.0305	0.0037	8.21e-17
HDL-C	rs16942887	A	G	0.0831	0.0051	8.28e-54
HDL-C	rs4986970	A	T	0.0792	0.0099	1.09e-15
HDL-C	rs2925979	C	T	0.0351	0.0037	1.32e-19
HDL-C	rs1877031	A	G	0.0336	0.0036	1.2e-19
HDL-C	rs4148005	T	G	0.0283	0.0036	5.74e-14
HDL-C	rs4969178	G	A	0.0263	0.0035	1.53e-12
HDL-C	rs8093249	A	G	0.0384	0.0051	1.8e-13
HDL-C	rs9955201	A	G	0.0638	0.0081	2.4e-14
HDL-C	rs4939883	C	T	0.0799	0.0045	1.8e-66
HDL-C	rs9951669	G	A	0.0408	0.0042	3.01e-21
HDL-C	rs6567160	T	C	0.0257	0.0041	2.92e-09
HDL-C	rs737337	T	C	0.0565	0.0061	4.56e-17
HDL-C	rs12133576	A	G	0.0243	0.0035	6.15e-11
HDL-C	rs731839	A	G	0.022	0.0037	3.44e-09
HDL-C	rs2075650	A	G	0.0554	0.0051	9.72e-26
HDL-C	rs77301115	G	A	0.0972	0.0157	1.03e-08
HDL-C	rs7412	T	C	0.0978	0.0097	4.44e-19
HDL-C	rs5167	G	T	0.032	0.0037	4.88e-16
HDL-C	rs17695224	G	A	0.029	0.0039	2.42e-13
HDL-C	rs103294	T	C	0.0523	0.0044	4e-30
HDL-C	rs2278236	A	G	0.0331	0.0035	3.19e-18
HDL-C	rs3111576	T	C	0.0448	0.0054	1.2e-14
HDL-C	rs1800961	C	T	0.127	0.0099	1.64e-34
HDL-C	rs4465830	A	G	0.0597	0.0044	5.18e-40
HDL-C	rs17380117	A	G	0.0253	0.0042	3.85e-09
HDL-C	rs7607980	C	T	0.0447	0.0052	1.81e-15
HDL-C	rs676210	A	G	0.066	0.004	2.35e-54
HDL-C	rs1047891	C	A	0.0269	0.0039	8.73e-10
HDL-C	rs181360	T	G	0.0376	0.0042	9.24e-18
HDL-C	rs1515110	G	T	0.0323	0.0035	8.04e-18
HDL-C	rs2606736	C	T	0.0246	0.0043	4.8e-08
HDL-C	rs6805251	T	C	0.02	0.0035	1.33e-08
HDL-C	rs13076253	A	C	0.0283	0.0048	4.96e-09
HDL-C	rs687339	C	T	0.0316	0.0042	7.11e-13
HDL-C	rs2013208	T	C	0.0254	0.0036	8.92e-12
HDL-C	rs13326165	A	G	0.0289	0.0043	9.04e-11
HDL-C	rs2602836	A	G	0.0192	0.0034	4.96e-08
HDL-C	rs13107325	C	T	0.0708	0.0078	1.07e-15
HDL-C	rs10019888	A	G	0.027	0.0046	4.9e-08
HDL-C	rs442177	G	T	0.0215	0.0034	2.19e-09
HDL-C	rs3822072	G	A	0.0251	0.0034	4.06e-12
HDL-C	rs6450176	G	A	0.0254	0.0039	6.88e-10
HDL-C	rs3936511	A	G	0.0308	0.0046	2.96e-09
HDL-C	rs1936800	C	T	0.02	0.0034	3.06e-10
HDL-C	rs3861397	A	G	0.024	0.0036	8.4e-11
HDL-C	rs9457931	A	G	0.0552	0.0073	7.3e-13
HDL-C	rs1980493	T	C	0.0318	0.0048	3.76e-10
HDL-C	rs205262	A	G	0.0283	0.0039	3.88e-13
HDL-C	rs998584	C	A	0.026	0.0038	2.27e-11
HDL-C	rs11765979	C	A	0.0412	0.0048	3.11e-17
HDL-C	rs13225097	A	G	0.0227	0.0039	4.33e-08
HDL-C	rs17173637	T	C	0.0363	0.0057	1.9e-08
HDL-C	rs4142995	G	T	0.0263	0.0037	9.37e-12
HDL-C	rs4917014	G	T	0.0222	0.0036	1.03e-08
HDL-C	rs702485	G	A	0.0243	0.0034	6.45e-12
HDL-C	rs17145738	T	C	0.0408	0.0053	4.95e-13
HDL-C	rs7014168	G	A	0.0267	0.0041	9.2e-10
HDL-C	rs2293889	G	T	0.0312	0.0035	4.27e-17
HDL-C	rs10808546	T	C	0.0409	0.0034	4.11e-30
HDL-C	rs10087900	G	A	0.0231	0.0036	2.17e-09
HDL-C	rs7016529	T	C	0.2186	0.0141	9.27e-45
HDL-C	rs13702	C	T	0.1058	0.0038	1.28e-160
HDL-C	rs13265868	A	G	0.0478	0.0035	6.1e-40
HDL-C	rs16842	T	C	0.03	0.0038	3.82e-14
HDL-C	rs4240624	A	G	0.0818	0.0058	1.32e-45
HDL-C	rs2230808	C	T	0.0385	0.004	1.59e-20
HDL-C	rs2853579	T	G	0.0499	0.0053	1.32e-19
HDL-C	rs11789603	T	C	0.06	0.006	3.7e-21
HDL-C	rs1883025	C	T	0.0698	0.0041	1.5e-65
HDL-C	rs686030	A	C	0.055	0.0049	4.29e-27
LDL-C	rs2419604	A	G	0.0302	0.004	7.49e-14
LDL-C	rs413380	C	T	0.0861	0.0098	7.62e-17
LDL-C	rs4970834	C	T	0.1503	0.0047	1e-200
LDL-C	rs9804646	C	T	0.0454	0.007	8.6e-11
LDL-C	rs10893499	A	G	0.0521	0.0053	3.86e-21
LDL-C	rs10832962	T	C	0.032	0.004	6.62e-14
LDL-C	rs267733	A	G	0.0331	0.0053	5.29e-09
LDL-C	rs174583	C	T	0.0522	0.0038	7e-41
LDL-C	rs3184504	C	T	0.0268	0.0038	4.2e-12
LDL-C	rs1169288	C	A	0.0375	0.004	6.45e-21
LDL-C	rs2642438	G	A	0.0352	0.0042	7.32e-16
LDL-C	rs2587534	A	G	0.0391	0.0037	8.06e-25
LDL-C	rs10903129	G	A	0.0328	0.0037	3.03e-17
LDL-C	rs12748152	T	C	0.0499	0.0066	3.21e-12
LDL-C	rs4942486	T	C	0.0243	0.0037	2.26e-11
LDL-C	rs8017377	A	G	0.0303	0.0038	2.52e-15
LDL-C	rs11206508	A	G	0.0434	0.0055	2.26e-14
LDL-C	rs17111503	G	A	0.0662	0.0045	1.39e-45
LDL-C	rs11591147	G	T	0.497	0.018	8.58e-143
LDL-C	rs7552841	T	C	0.0368	0.0044	5.4e-15
LDL-C	rs1475701	C	T	0.0904	0.0092	1.46e-20
LDL-C	rs2647281	G	A	0.0589	0.0095	2.27e-09
LDL-C	rs207150	C	T	0.0472	0.0065	2e-12
LDL-C	rs11485618	A	G	0.05	0.0039	3.73e-33
LDL-C	rs247616	C	T	0.0547	0.0041	2.57e-37
LDL-C	rs2000999	A	G	0.065	0.0046	4.22e-41
LDL-C	rs6504872	T	C	0.0274	0.0037	3.48e-13
LDL-C	rs1801689	C	A	0.1028	0.0139	9.81e-12
LDL-C	rs2886232	T	C	0.0451	0.0064	3.88e-11
LDL-C	rs314253	T	C	0.0242	0.0038	3.44e-10
LDL-C	rs11669133	A	G	0.0501	0.0098	4.8e-08
LDL-C	rs6511720	G	T	0.2209	0.0061	1e-200
LDL-C	rs688	T	C	0.054	0.0037	1.01e-43
LDL-C	rs6511727	T	G	0.0266	0.0038	1.84e-11
LDL-C	rs376642	C	T	0.0233	0.004	4.67e-10
LDL-C	rs10401969	T	C	0.1184	0.0072	2.65e-54
LDL-C	rs4970712	C	A	0.0339	0.0044	2.46e-13
LDL-C	rs17800760	G	A	0.0513	0.0053	8.87e-22
LDL-C	rs10460181	A	G	0.0536	0.0046	2.25e-28
LDL-C	rs1531517	G	A	0.2202	0.008	9.51e-163
LDL-C	rs387976	A	C	0.0818	0.0057	7.95e-45
LDL-C	rs7254892	G	A	0.4853	0.0119	1e-200
LDL-C	rs2075650	G	A	0.1767	0.0055	1e-200
LDL-C	rs75687619	T	G	0.1735	0.0161	8.05e-24
LDL-C	rs2287019	C	T	0.0283	0.0048	8.36e-09
LDL-C	rs492602	G	A	0.0293	0.0039	9.42e-14
LDL-C	rs364585	G	A	0.0249	0.0038	4.28e-10
LDL-C	rs2328223	C	A	0.0299	0.005	5.63e-09
LDL-C	rs7264396	C	T	0.0246	0.0045	4.41e-08
LDL-C	rs6016381	T	C	0.0363	0.0038	6.85e-20
LDL-C	rs6065311	C	T	0.0417	0.0036	1.66e-30
LDL-C	rs1800961	C	T	0.0685	0.0106	6.03e-10
LDL-C	rs10490626	G	A	0.0508	0.0069	1.7e-12
LDL-C	rs2030746	T	C	0.0214	0.0038	8.61e-09
LDL-C	rs16831243	T	C	0.0378	0.0055	9.06e-12
LDL-C	rs10195252	T	C	0.0238	0.0039	3.81e-08
LDL-C	rs492399	G	A	0.0629	0.0102	1.23e-09
LDL-C	rs13414987	A	C	0.0308	0.0043	9.94e-12
LDL-C	rs1367117	A	G	0.1186	0.004	9.48e-183
LDL-C	rs12471982	C	A	0.0365	0.0054	3.93e-11
LDL-C	rs520861	G	A	0.0843	0.0042	1.78e-84
LDL-C	rs1250229	C	T	0.0243	0.0042	3.13e-08
LDL-C	rs5763662	T	C	0.0767	0.0121	1.19e-08
LDL-C	rs11563251	T	C	0.0345	0.0062	4.5e-08
LDL-C	rs4253776	G	A	0.0311	0.0059	3.35e-08
LDL-C	rs780093	T	C	0.0223	0.0037	2.36e-08
LDL-C	rs1025447	C	T	0.0418	0.0048	3.78e-16
LDL-C	rs6544713	T	C	0.0806	0.0041	4.84e-83
LDL-C	rs6709904	A	G	0.055	0.0085	4.58e-10
LDL-C	rs2710642	A	G	0.0239	0.0038	6.09e-09
LDL-C	rs9875338	G	A	0.027	0.0037	2.21e-11
LDL-C	rs17404153	G	T	0.0336	0.0054	1.83e-09
LDL-C	rs7640978	C	T	0.0392	0.0069	9.84e-09
LDL-C	rs6818397	T	G	0.0224	0.004	1.68e-08
LDL-C	rs4530754	A	G	0.0275	0.0036	3.58e-12
LDL-C	rs6882076	C	T	0.0456	0.0038	3.31e-31
LDL-C	rs12916	C	T	0.0733	0.0038	7.79e-78
LDL-C	rs6909746	C	T	0.0263	0.0037	7.86e-11
LDL-C	rs1564348	C	T	0.0481	0.005	2.76e-21
LDL-C	rs3125055	A	T	0.0468	0.0055	5.92e-16
LDL-C	rs1510226	C	T	0.1409	0.0214	1.71e-10
LDL-C	rs7770628	C	T	0.0258	0.0037	3.17e-11
LDL-C	rs3757354	C	T	0.0382	0.0044	2.09e-17
LDL-C	rs13206249	G	A	0.0378	0.0062	4.53e-08
LDL-C	rs1800562	G	A	0.0615	0.008	8.25e-14
LDL-C	rs2247056	C	T	0.0248	0.0043	1.42e-08
LDL-C	rs10947332	A	G	0.0504	0.0056	6.97e-18
LDL-C	rs12670798	C	T	0.0344	0.0043	4.81e-14
LDL-C	rs4722551	C	T	0.0391	0.0049	3.95e-14
LDL-C	rs2073547	G	A	0.0485	0.0049	1.92e-21
LDL-C	rs2737252	G	A	0.0314	0.0041	7.04e-14
LDL-C	rs2954029	A	T	0.0564	0.0036	2.1e-50
LDL-C	rs7832643	T	G	0.0339	0.0038	2.67e-17
LDL-C	rs10102164	A	G	0.0316	0.0045	3.74e-11
LDL-C	rs13277801	C	T	0.0338	0.0038	3.99e-17
LDL-C	rs9987289	G	A	0.0714	0.0066	8.53e-24
LDL-C	rs1883025	C	T	0.0296	0.0044	6.14e-11
LDL-C	rs8176722	C	A	0.0473	0.006	1.85e-14
LDL-C	rs579459	C	T	0.0665	0.0045	2.42e-44
LDL-C	rs3780181	A	G	0.0445	0.0074	1.76e-09
LDL-C	rs964184	G	C	0.0855	0.0078	2.01e-26
Total cholesterol	rs2255141	A	G	0.0314	0.0039	6.51e-16
Total cholesterol	rs2148489	T	C	0.028	0.0042	2.37e-10
Total cholesterol	rs10904908	G	A	0.025	0.0036	2.6e-11
Total cholesterol	rs10900221	A	G	0.0255	0.0041	7.96e-09
Total cholesterol	rs611945	A	G	0.0229	0.0039	1.28e-08
Total cholesterol	rs646776	T	C	0.1272	0.0042	4.77e-187
Total cholesterol	rs9804646	C	T	0.0611	0.0067	8.56e-21
Total cholesterol	rs7117842	C	T	0.0294	0.0036	2.48e-15
Total cholesterol	rs11220462	A	G	0.0474	0.0058	5.49e-15
Total cholesterol	rs10832962	T	C	0.0315	0.0039	1.54e-14
Total cholesterol	rs4752805	G	A	0.0251	0.0041	1.62e-09
Total cholesterol	rs1535	A	G	0.0497	0.0037	8.62e-39
Total cholesterol	rs12321904	T	G	0.0222	0.0036	2.08e-08
Total cholesterol	rs3184504	C	T	0.0318	0.0037	1.62e-17
Total cholesterol	rs2244608	G	A	0.0313	0.0037	9.62e-18
Total cholesterol	rs10773003	A	G	0.0369	0.0058	4.08e-09
Total cholesterol	rs2642438	G	A	0.037	0.004	1.28e-18
Total cholesterol	rs558971	G	A	0.0398	0.0036	7.03e-28
Total cholesterol	rs1077514	T	C	0.0301	0.0052	6.4e-09
Total cholesterol	rs11802413	T	C	0.0287	0.0035	1.58e-14
Total cholesterol	rs6573778	T	C	0.0263	0.0039	2.96e-11
Total cholesterol	rs11206508	A	G	0.0399	0.0053	6.59e-13
Total cholesterol	rs17111503	G	A	0.0575	0.0044	8.39e-37
Total cholesterol	rs11591147	G	T	0.3341	0.0173	8.83e-86
Total cholesterol	rs7552841	T	C	0.032	0.0041	3.58e-14
Total cholesterol	rs1475701	C	T	0.0652	0.0089	9.97e-13
Total cholesterol	rs207150	C	T	0.0353	0.0063	2.96e-08
Total cholesterol	rs2899624	A	G	0.0382	0.0051	2.69e-12
Total cholesterol	rs185481	C	T	0.0208	0.0037	3.44e-08
Total cholesterol	rs10468017	T	C	0.0617	0.004	7.23e-48
Total cholesterol	rs1077834	C	T	0.0652	0.0043	3.28e-47
Total cholesterol	rs3850634	T	G	0.0761	0.0038	1.39e-81
Total cholesterol	rs247616	T	C	0.0499	0.004	4.47e-32
Total cholesterol	rs5880	G	C	0.0622	0.0092	3.66e-12
Total cholesterol	rs2000999	A	G	0.0617	0.0044	6.8e-41
Total cholesterol	rs9972882	C	A	0.0243	0.004	4.16e-08
Total cholesterol	rs6504872	T	C	0.025	0.0035	6.99e-12
Total cholesterol	rs2886232	T	C	0.0358	0.0062	3.87e-08
Total cholesterol	rs314253	T	C	0.0233	0.0037	2.81e-10
Total cholesterol	rs11875600	G	A	0.0533	0.0076	3.45e-12
Total cholesterol	rs2156552	T	A	0.057	0.0047	1.25e-31
Total cholesterol	rs6511720	G	T	0.1851	0.0059	1e-200
Total cholesterol	rs688	T	C	0.0416	0.0036	1.65e-28
Total cholesterol	rs6511727	T	G	0.0245	0.0036	1.17e-10
Total cholesterol	rs376642	C	T	0.0246	0.0039	2.68e-11
Total cholesterol	rs4808802	C	G	0.0251	0.0044	3.27e-08
Total cholesterol	rs10401969	T	C	0.1369	0.007	4.13e-77
Total cholesterol	rs6603981	T	C	0.0351	0.0043	7.85e-15
Total cholesterol	rs1594895	T	C	0.0259	0.0045	3.18e-08
Total cholesterol	rs2965157	T	C	0.1222	0.0107	2e-29
Total cholesterol	rs10422616	T	C	0.0203	0.0036	3.29e-08
Total cholesterol	rs4803759	C	T	0.0537	0.0058	3.7e-21
Total cholesterol	rs2075650	G	A	0.1432	0.0052	8.93e-158
Total cholesterol	rs75687619	T	G	0.1592	0.0153	3.61e-22
Total cholesterol	rs7412	C	T	0.3736	0.0096	1e-200
Total cholesterol	rs16979595	A	G	0.0296	0.005	5.42e-09
Total cholesterol	rs2287019	C	T	0.0292	0.0046	4.02e-10
Total cholesterol	rs516246	T	C	0.0315	0.0037	9.13e-17
Total cholesterol	rs103294	T	C	0.0314	0.0045	2.27e-11
Total cholesterol	rs7264396	C	T	0.0313	0.0043	6.59e-13
Total cholesterol	rs1883971	T	C	0.0318	0.006	3.39e-08
Total cholesterol	rs6016381	T	C	0.0328	0.0036	5.06e-18
Total cholesterol	rs2235367	G	A	0.0357	0.0035	7.22e-25
Total cholesterol	rs1800961	C	T	0.1062	0.0101	1.34e-24
Total cholesterol	rs17526895	A	G	0.042	0.0067	5.78e-09
Total cholesterol	rs2030746	T	C	0.0199	0.0037	3.6e-08
Total cholesterol	rs4988235	G	A	0.0308	0.004	3.98e-14
Total cholesterol	rs2287623	G	A	0.0273	0.0036	4.09e-12
Total cholesterol	rs1107851	T	C	0.0243	0.0035	2.9e-10
Total cholesterol	rs11694172	G	A	0.0277	0.0041	1.95e-09
Total cholesterol	rs520354	A	G	0.0468	0.0036	3.83e-37
Total cholesterol	rs515135	C	T	0.1238	0.0046	6.38e-151
Total cholesterol	rs2337901	C	T	0.0346	0.0054	2.14e-11
Total cholesterol	rs181360	T	G	0.0278	0.0043	7.32e-10
Total cholesterol	rs138777	A	G	0.0214	0.0037	4.74e-08
Total cholesterol	rs11563251	T	C	0.0368	0.0059	1.27e-09
Total cholesterol	rs4253772	T	C	0.0322	0.0058	9.85e-09
Total cholesterol	rs780093	T	C	0.0515	0.0036	2.59e-42
Total cholesterol	rs1025447	C	T	0.0344	0.0046	3.49e-12
Total cholesterol	rs6544713	T	C	0.0773	0.004	1.69e-81
Total cholesterol	rs6709904	A	G	0.0545	0.0083	8.4e-10
Total cholesterol	rs7616006	A	G	0.0315	0.0036	8.41e-17
Total cholesterol	rs7640978	C	T	0.0376	0.0066	1.66e-08
Total cholesterol	rs13315871	G	A	0.0355	0.0061	3.48e-08
Total cholesterol	rs6818397	T	G	0.0254	0.0039	9.51e-11
Total cholesterol	rs4530754	A	G	0.0228	0.0035	1.68e-09
Total cholesterol	rs6882076	C	T	0.0508	0.0037	5.35e-41
Total cholesterol	rs12916	C	T	0.0684	0.0036	4.55e-74
Total cholesterol	rs11153594	C	T	0.029	0.0036	1.27e-14
Total cholesterol	rs9376090	T	C	0.0254	0.004	2.6e-09
Total cholesterol	rs112201728	T	C	0.0581	0.0099	1.2e-08
Total cholesterol	rs11753995	A	G	0.0489	0.0048	1.84e-23
Total cholesterol	rs117733303	G	A	0.1303	0.0213	1.15e-08
Total cholesterol	rs10455872	G	A	0.1238	0.014	7.24e-17
Total cholesterol	rs3757354	C	T	0.0348	0.0042	2.22e-15
Total cholesterol	rs1800562	G	A	0.0565	0.0077	1.91e-12
Total cholesterol	rs3094013	G	A	0.047	0.0058	4.38e-15
Total cholesterol	rs9391858	G	A	0.0495	0.005	7.2e-22
Total cholesterol	rs2814982	C	T	0.0441	0.0057	3.68e-15
Total cholesterol	rs2758886	A	G	0.0232	0.0039	3.01e-08
Total cholesterol	rs1997243	G	A	0.0332	0.005	2.72e-10
Total cholesterol	rs12670798	C	T	0.0364	0.0041	9.48e-17
Total cholesterol	rs4722551	C	T	0.029	0.0047	7.02e-09
Total cholesterol	rs2073547	G	A	0.0456	0.0047	3.83e-21
Total cholesterol	rs2737252	G	A	0.0331	0.0039	1.63e-16
Total cholesterol	rs2954029	A	T	0.0622	0.0035	2.42e-65
Total cholesterol	rs7832643	T	G	0.0289	0.0037	3.12e-13
Total cholesterol	rs1961456	G	A	0.0305	0.0039	3.46e-16
Total cholesterol	rs10102164	A	G	0.0301	0.0043	4.6e-11
Total cholesterol	rs4738684	A	G	0.0392	0.0037	1.12e-23
Total cholesterol	rs9987289	G	A	0.0842	0.0063	1.84e-36
Total cholesterol	rs2230808	C	T	0.031	0.0042	1.48e-13
Total cholesterol	rs4149311	T	C	0.0456	0.0055	1.17e-15
Total cholesterol	rs11789603	T	C	0.0427	0.0062	1.44e-11
Total cholesterol	rs1883025	C	T	0.0671	0.0042	5.75e-53
Total cholesterol	rs579459	C	T	0.062	0.0044	8.83e-42
Total cholesterol	rs581080	C	G	0.0377	0.0047	1.02e-13
Total cholesterol	rs3780181	A	G	0.0442	0.0071	6.67e-10
Total cholesterol	rs964184	G	C	0.1214	0.0076	2.84e-55
Triglycerides	rs2250802	A	G	0.023	0.0037	1.21e-10
Triglycerides	rs1832007	A	G	0.0327	0.0047	1.72e-12
Triglycerides	rs10761762	T	C	0.027	0.0033	1.06e-17
Triglycerides	rs2068888	G	A	0.0241	0.0034	1.68e-11
Triglycerides	rs7350481	T	C	0.2254	0.0066	1e-200
Triglycerides	rs2187126	A	G	0.0543	0.0069	2.9e-15
Triglycerides	rs12294259	T	C	0.219	0.0069	1.79e-200
Triglycerides	rs9804646	C	T	0.0524	0.0064	2.82e-17
Triglycerides	rs5110	A	C	0.156	0.0124	2.14e-34
Triglycerides	rs7943309	G	A	0.0605	0.0087	1.16e-11
Triglycerides	rs10501321	T	C	0.0216	0.0035	1.41e-08
Triglycerides	rs174535	C	T	0.047	0.0034	1.73e-41
Triglycerides	rs11057408	G	T	0.0258	0.0035	2.05e-12
Triglycerides	rs1321257	G	A	0.0402	0.0034	5.99e-31
Triglycerides	rs11613352	C	T	0.028	0.0039	9.4e-14
Triglycerides	rs12748152	T	C	0.0372	0.0059	1.1e-09
Triglycerides	rs17513135	T	C	0.022	0.0039	1.63e-08
Triglycerides	rs16948098	A	G	0.08	0.0089	4.84e-17
Triglycerides	rs10468017	T	C	0.0379	0.0039	7.56e-21
Triglycerides	rs588136	C	T	0.0495	0.0041	3.37e-30
Triglycerides	rs3198697	C	T	0.0198	0.0034	2.21e-08
Triglycerides	rs4587594	G	A	0.0694	0.0035	3.5e-82
Triglycerides	rs749671	G	A	0.0211	0.0034	6.11e-10
Triglycerides	rs12708967	C	T	0.0289	0.0046	1.7e-10
Triglycerides	rs1800775	C	A	0.0396	0.0035	1.33e-26
Triglycerides	rs8077889	C	A	0.0252	0.0042	9.88e-09
Triglycerides	rs117877390	C	T	0.1099	0.0141	1.53e-09
Triglycerides	rs10401969	T	C	0.121	0.0065	9.7e-70
Triglycerides	rs731839	G	A	0.0224	0.0036	2.65e-09
Triglycerides	rs4803750	G	A	0.0423	0.007	9.52e-09
Triglycerides	rs7254892	A	G	0.1235	0.0106	1.4e-24
Triglycerides	rs439401	C	T	0.0659	0.0038	1.42e-66
Triglycerides	rs3760627	C	T	0.0189	0.0034	5.29e-09
Triglycerides	rs7248104	G	A	0.0222	0.0034	5.05e-10
Triglycerides	rs4804311	A	G	0.0392	0.006	1.49e-09
Triglycerides	rs6029143	C	T	0.0388	0.0071	4.93e-08
Triglycerides	rs4810479	C	T	0.0474	0.0038	2.07e-34
Triglycerides	rs6066141	T	C	0.0297	0.0053	2.34e-08
Triglycerides	rs13389219	C	T	0.0271	0.0034	2.6e-15
Triglycerides	rs676210	G	A	0.0733	0.0039	3.28e-71
Triglycerides	rs2972146	T	G	0.0281	0.0034	2.97e-15
Triglycerides	rs3761445	A	G	0.0232	0.0034	8.06e-12
Triglycerides	rs2304684	T	C	0.086	0.0127	5e-11
Triglycerides	rs1260326	T	C	0.1148	0.0034	1e-200
Triglycerides	rs11674085	A	G	0.0251	0.0044	2.86e-08
Triglycerides	rs10440120	C	A	0.0306	0.0044	5.34e-11
Triglycerides	rs645040	T	G	0.0293	0.004	1.83e-12
Triglycerides	rs6831256	G	A	0.0258	0.0035	1.6e-12
Triglycerides	rs442177	T	G	0.0309	0.0033	1.32e-18
Triglycerides	rs6882076	C	T	0.0286	0.0035	1.51e-15
Triglycerides	rs9686661	T	C	0.0379	0.0044	2.54e-16
Triglycerides	rs719726	T	C	0.0199	0.0035	2.49e-08
Triglycerides	rs634869	T	C	0.0272	0.0033	1.78e-14
Triglycerides	rs2665357	C	A	0.0212	0.0033	8.33e-10
Triglycerides	rs2508015	G	A	0.0252	0.0038	1.33e-10
Triglycerides	rs2247056	C	T	0.0378	0.0039	3.86e-21
Triglycerides	rs11752643	T	C	0.0802	0.0088	3.96e-19
Triglycerides	rs998584	A	C	0.0293	0.0037	3.42e-15
Triglycerides	rs38855	A	G	0.0187	0.0033	2.11e-08
Triglycerides	rs287621	T	C	0.0222	0.0037	7.67e-09
Triglycerides	rs4719841	G	A	0.0232	0.0034	8.86e-11
Triglycerides	rs11974409	A	G	0.0899	0.0042	1.36e-100
Triglycerides	rs72555385	G	A	0.0749	0.0124	3.76e-09
Triglycerides	rs6995541	G	A	0.0265	0.0037	1.34e-12
Triglycerides	rs1062219	T	C	0.0223	0.0034	1.69e-09
Triglycerides	rs2954022	C	A	0.078	0.0033	2.23e-113
Triglycerides	rs4871624	G	T	0.0254	0.0037	1.07e-11
Triglycerides	rs4921914	C	T	0.0353	0.004	4.87e-17
Triglycerides	rs7016529	C	T	0.1911	0.014	3.57e-35
Triglycerides	rs12678919	A	G	0.1702	0.0056	1.82e-199
Triglycerides	rs4738684	A	G	0.0205	0.0035	8.82e-09
Triglycerides	rs7005265	T	A	0.0336	0.0053	1.26e-10
T2DM	rs2972144	G	A	0.0953102	0.0139181	2.39999e-10
T2DM	rs243018	G	C	0.076961	0.0118674	1e-08
T2DM	rs11708067	G	A	-0.0953102	0.0161657	1.40001e-08
T2DM	rs1495130	G	C	-0.113329	0.0182293	2.69998e-10
T2DM	rs11709077	A	G	-0.139762	0.0221968	1e-10
T2DM	rs6444187	G	C	0.0953102	0.0163135	5.1e-09
T2DM	rs4481184	T	C	0.131028	0.0134295	4.49987e-22
T2DM	rs6813195	T	C	-0.076961	0.014176	4.09996e-09
T2DM	rs4580722	A	C	0.10436	0.0161657	4.40048e-11
T2DM	rs10440833	A	T	0.165514	0.0129741	1.69981e-30
T2DM	rs864745	C	T	-0.0953102	0.0139181	6.59933e-13
T2DM	rs4719433	C	T	0.076961	0.0117579	8.00018e-11
T2DM	rs896854	C	T	-0.076961	0.014176	1.7e-09
T2DM	rs13266634	T	C	-0.131028	0.0134295	2.70023e-20
T2DM	rs13293121	G	A	-0.157004	0.0261873	1.09999e-09
T2DM	rs4237150	C	G	0.0676586	0.0118674	3.40001e-08
T2DM	rs2383208	G	A	-0.182322	0.0148234	4.40048e-34
T2DM	rs12571751	G	A	-0.0861777	0.0117579	2.39999e-10
T2DM	rs11257655	T	C	0.0953102	0.0163135	2.59998e-09
T2DM	rs4506565	T	A	0.270027	0.0155836	9.60064e-77
T2DM	rs5015480	T	C	-0.122218	0.0112398	2.09991e-22
T2DM	rs10830962	G	C	0.0861777	0.0140459	3.40001e-10
T2DM	rs5215	T	C	-0.0861777	0.0117579	3.19963e-11
T2DM	rs231362	G	A	0.10436	0.0160206	1.9002e-11
T2DM	rs2237896	A	G	-0.215111	0.0247066	2.70023e-19
T2DM	rs10842993	A	G	-0.0861777	0.0163135	5.60003e-09
T2DM	rs2261181	T	C	0.10436	0.0183937	3.59998e-08
T2DM	rs1215468	G	A	-0.076961	0.0164639	1.29999e-08
T2DM	rs2290203	A	G	0.076961	0.014176	2.69998e-08
T2DM	rs7178572	G	A	0.0861777	0.0140459	1.50003e-11
T2DM	rs6494307	G	C	-0.0676586	0.0118674	1.40001e-08
T2DM	rs1558902	A	T	0.113329	0.0136695	1.39991e-15
T2DM	rs7501939	C	T	-0.10436	0.0160206	1.29999e-10
T2DM	rs571312	A	C	0.076961	0.014176	2.1e-08
T2DM	rs6103716	C	A	0.076961	0.014176	6.90001e-09
2-hour glucose	rs7903146	T	C	0.0854	0.0087	2.79e-26
2-hour glucose	rs4148646	C	G	0.0397	0.0078	4.39e-08
2-hour glucose	rs2649999	T	C	0.0498	0.0082	2.01e-10
2-hour glucose	rs112824462	A	G	-0.0584	0.0102	6.73e-09
2-hour glucose	rs17271305	A	G	-0.0587	0.0077	2.88e-14
2-hour glucose	rs117643180	A	C	0.234	0.0327	7.31e-14
2-hour glucose	rs1800437	C	G	0.1004	0.0099	4.79e-26
2-hour glucose	rs12692738	T	C	0.0486	0.009	2.72e-08
2-hour glucose	rs1260326	T	C	0.0486	0.0078	5.93e-12
2-hour glucose	rs11708067	A	G	0.0872	0.0093	1.98e-22
2-hour glucose	rs150111048	A	G	-0.0596	0.0089	1.14e-11
2-hour glucose	rs878521	A	G	0.099	0.0094	1.25e-28
2-hour glucose	rs2126259	T	C	-0.0716	0.0121	2.98e-10
2-hour glucose	rs10095103	T	C	0.0416	0.0077	3.34e-09
2-hour glucose	rs550057	T	C	0.0526	0.0085	3.62e-11
Fasting glucose	rs12784552	A	G	0.0329	0.003	2.86e-31
Fasting glucose	rs7903146	T	C	0.0259	0.0019	2e-35
Fasting glucose	rs11819063	T	G	0.0148	0.0024	1.45e-10
Fasting glucose	rs7095788	T	C	-0.0106	0.0018	1.98e-09
Fasting glucose	rs3842753	T	G	0.0134	0.0022	2.84e-09
Fasting glucose	rs4930011	C	G	-0.0092	0.0018	2.84e-08
Fasting glucose	rs10838524	A	G	0.0238	0.0016	1.56e-40
Fasting glucose	rs10501320	C	G	-0.0219	0.0019	1.09e-29
Fasting glucose	rs10838708	A	G	-0.0095	0.0017	1.92e-08
Fasting glucose	rs174583	T	C	-0.0168	0.0017	3.37e-22
Fasting glucose	rs11603349	T	C	0.0236	0.0022	3.12e-25
Fasting glucose	rs2168101	A	C	-0.0125	0.0022	3.09e-08
Fasting glucose	rs11020124	T	C	-0.0599	0.0019	1e-200
Fasting glucose	rs78711563	A	G	0.0218	0.0039	2.66e-08
Fasting glucose	rs34771141	A	G	-0.0158	0.0018	1.26e-17
Fasting glucose	rs78053529	T	G	0.0353	0.0063	5.59e-09
Fasting insulin	rs7903146	T	C	-0.0116	0.0021	1.24e-09
Fasting insulin	rs118164457	T	C	-0.0345	0.0057	3.86e-10
Fasting insulin	rs2845885	T	C	-0.0204	0.0039	1.18e-08
Fasting insulin	rs2971575	A	G	0.0105	0.0019	1.06e-08
Fasting insulin	rs860598	A	G	0.0177	0.0025	6.88e-12
Fasting insulin	rs7133378	A	G	-0.0127	0.002	6e-11
Fasting insulin	rs6487237	A	C	0.0154	0.0026	4.68e-09
Fasting insulin	rs1351394	T	C	-0.0111	0.0018	2.71e-09
Fasting insulin	rs12454712	T	C	0.0142	0.0025	1.78e-09
Fasting insulin	rs731839	A	G	-0.0121	0.0019	3.87e-11
Fasting insulin	rs6674544	A	G	0.0177	0.002	6.97e-21
Fasting insulin	rs1206760	A	G	-0.0112	0.0019	8.82e-10
Fasting insulin	rs79663649	A	G	-0.0371	0.0062	2.11e-08
Fasting insulin	rs13389219	T	C	-0.0199	0.0019	5.84e-28
Fasting insulin	rs2943646	A	G	-0.025	0.0019	8.47e-39
Fasting insulin	rs1260326	T	C	-0.0231	0.0019	8.42e-38
Fasting insulin	rs5017305	A	T	0.0137	0.0026	1.07e-08
Fasting insulin	rs17036126	T	C	0.0209	0.003	1.28e-10
Fasting insulin	rs11708067	A	G	-0.0135	0.0023	1.3e-09
Fasting insulin	rs35000407	T	G	0.0258	0.0028	1.5e-21
Fasting insulin	rs62271373	A	T	0.0256	0.0048	1.6e-08
Fasting insulin	rs10865959	C	G	0.0138	0.0022	1.99e-08
Fasting insulin	rs17331151	T	C	-0.0162	0.0031	1.52e-08
Fasting insulin	rs9884482	T	C	-0.0125	0.0019	2.88e-11
Fasting insulin	rs11727676	T	C	-0.0203	0.0039	2.9e-08
Fasting insulin	rs6855363	T	C	0.0125	0.002	4.04e-08
Fasting insulin	rs3775380	A	G	-0.0119	0.0018	1.48e-11
Fasting insulin	rs10050393	T	C	0.009	0.0019	4.84e-08
Fasting insulin	rs4865796	A	G	0.0165	0.002	7.33e-17
Fasting insulin	rs459193	A	G	-0.0181	0.0021	1.12e-18
Fasting insulin	rs3900856	A	G	0.0316	0.0052	6.58e-09
Fasting insulin	rs1474696	A	G	-0.0147	0.0018	3.02e-16
Fasting insulin	rs73013411	A	C	-0.018	0.0032	2.08e-08
Fasting insulin	rs116141873	T	G	0.0428	0.0059	1.42e-11
Fasting insulin	rs2780215	A	G	0.0392	0.0063	1.06e-09
Fasting insulin	rs998584	A	C	0.0123	0.0019	2.31e-10
Fasting insulin	rs9472135	T	C	0.011	0.0022	4.21e-08
Fasting insulin	rs972283	A	G	-0.0105	0.0019	1.09e-08
Fasting insulin	rs2108349	A	G	-0.0115	0.002	1.13e-08
Fasting insulin	rs13258890	T	C	0.0128	0.0025	2.77e-08
Fasting insulin	rs7012814	A	G	-0.0219	0.0019	8.34e-30
Fasting insulin	rs34403348	A	G	0.0165	0.0031	8.55e-10
Fasting insulin	rs75179845	T	C	-0.0216	0.0035	6.05e-11
HbA1c	rs7903146	T	C	0.0133	0.0014	1.04e-22
HbA1c	rs11257655	T	C	0.011	0.0016	1.91e-13
HbA1c	rs138374952	A	G	-0.0251	0.0045	3.32e-08
HbA1c	rs7918272	C	G	-0.0147	0.0015	8.23e-23
HbA1c	rs16926246	T	C	-0.0727	0.0021	1e-200
HbA1c	rs9299503	A	G	0.0117	0.0023	1.27e-08
HbA1c	rs10998752	A	G	0.0125	0.0017	1.32e-14
HbA1c	rs11224314	A	G	-0.0152	0.0022	1.61e-13
HbA1c	rs608793	T	C	0.0065	0.0013	4.55e-08
HbA1c	rs3842753	T	G	0.0075	0.0016	3.93e-08
HbA1c	rs4980325	T	G	0.0108	0.0014	4.7e-14
HbA1c	rs11039154	T	C	-0.0087	0.0014	3.11e-09
HbA1c	rs174559	A	G	-0.0106	0.0014	3.31e-13
HbA1c	rs10830963	C	G	-0.0197	0.0015	1.54e-36
HbA1c	rs360140	A	C	-0.0084	0.0013	9.62e-13
HbA1c	rs10774624	A	G	0.0093	0.0013	4.17e-14
HbA1c	rs117233107	A	G	-0.047	0.0072	8.45e-11
HbA1c	rs4760682	A	C	0.0164	0.0018	3.2e-20
HbA1c	rs76815645	A	G	-0.0131	0.0022	3.4e-09
HbA1c	rs76533333	A	G	-0.0265	0.0025	2.81e-29
HbA1c	rs1278769	A	G	-0.0091	0.0015	5.52e-12
HbA1c	rs7323938	T	C	-0.0098	0.0018	3.39e-10
HbA1c	rs9604472	C	G	0.0133	0.0023	1.79e-08
HbA1c	rs1535464	A	G	-0.0086	0.0017	1.11e-08
HbA1c	rs2273475	A	G	-0.0128	0.0023	1.99e-09
HbA1c	rs10151436	A	T	0.013	0.0021	3.85e-11
HbA1c	rs452306	T	C	-0.0098	0.0014	5.51e-13
HbA1c	rs11643024	A	G	0.0084	0.0015	7.98e-10
HbA1c	rs7190771	A	G	0.0085	0.0013	6.02e-11
HbA1c	rs11248914	T	C	0.0114	0.0014	1.42e-14
HbA1c	rs7198799	T	C	0.0083	0.0014	4.76e-09
HbA1c	rs247833	A	G	0.0085	0.0017	2.85e-08
HbA1c	rs837763	T	C	0.0176	0.0013	5.2e-38
HbA1c	rs11656775	A	G	0.007	0.0014	2.5e-08
HbA1c	rs9914988	A	G	0.0125	0.0016	4.66e-17
HbA1c	rs2748427	A	G	-0.0307	0.0022	9.82e-49
HbA1c	rs453922	T	C	-0.0126	0.0021	1.36e-08
HbA1c	rs62079722	A	C	0.0112	0.0018	1.91e-11
HbA1c	rs4076213	A	G	-0.0127	0.0016	3.54e-16
HbA1c	rs9909940	T	C	0.0322	0.0014	1.43e-116
HbA1c	rs72864470	T	C	0.0105	0.0017	1.52e-09
HbA1c	rs28671200	T	G	0.0086	0.0017	1.56e-08
HbA1c	rs17533945	T	C	-0.0128	0.0014	1.62e-23
HbA1c	rs10405535	A	G	0.0122	0.0016	6.47e-14
HbA1c	rs10419234	T	C	-0.0224	0.0038	1.47e-09
HbA1c	rs267738	T	G	0.0109	0.0016	1.14e-11
HbA1c	rs7534795	T	C	0.01	0.0016	2.13e-09
HbA1c	rs857725	T	G	-0.0208	0.0014	5.43e-55
HbA1c	rs7547793	A	C	-0.0118	0.0021	6.61e-09
HbA1c	rs340882	C	G	-0.0084	0.0013	1.48e-10
HbA1c	rs2375278	A	G	0.0112	0.0017	1.05e-11
HbA1c	rs1175549	A	C	0.0098	0.0015	7.13e-13
HbA1c	rs737092	T	C	-0.0073	0.0013	7.57e-09
HbA1c	rs855791	A	G	0.0188	0.0013	1.34e-56
HbA1c	rs8138197	A	G	-0.0073	0.0014	3.54e-08
HbA1c	rs62175726	T	C	-0.0218	0.0036	1.29e-10
HbA1c	rs560887	T	C	-0.0307	0.0014	5.55e-122
HbA1c	rs145353824	A	C	-0.0381	0.0068	2.36e-09
HbA1c	rs13389076	A	G	0.0332	0.0038	3.04e-18
HbA1c	rs13419763	T	C	0.008	0.0014	5.48e-09
HbA1c	rs12612492	T	C	0.0188	0.0019	1.88e-26
HbA1c	rs1367173	T	C	-0.0152	0.002	1.66e-14
HbA1c	rs17037289	A	G	-0.0089	0.0015	2.4e-09
HbA1c	rs10169706	T	C	0.026	0.0046	1.48e-08
HbA1c	rs12491937	A	G	0.009	0.0013	1.42e-13
HbA1c	rs11719201	T	C	-0.0129	0.0015	2.43e-18
HbA1c	rs6804915	A	C	-0.0108	0.0014	2.76e-16
HbA1c	rs4894769	A	T	-0.0073	0.0013	3.61e-09
HbA1c	rs13089972	A	T	0.0111	0.0014	1.87e-15
HbA1c	rs9818758	A	G	0.0131	0.0017	1.49e-13
HbA1c	rs6445541	T	G	0.0077	0.0014	1.14e-08
HbA1c	rs13134327	A	G	0.0144	0.0014	2.81e-26
HbA1c	rs112578089	A	G	-0.036	0.0061	2.18e-11
HbA1c	rs6877043	T	C	0.0085	0.0014	1.99e-10
HbA1c	rs1948759	A	G	-0.0097	0.0017	2.44e-08
HbA1c	rs9376090	T	C	0.0247	0.0014	1.9e-62
HbA1c	rs6931514	A	G	-0.0102	0.0014	1.18e-13
HbA1c	rs1799945	C	G	0.0245	0.0018	3.32e-47
HbA1c	rs1800562	A	G	-0.0383	0.0027	2.33e-50
HbA1c	rs192471087	C	G	0.0107	0.0019	1.37e-10
HbA1c	rs3778321	A	G	-0.0106	0.0016	4.18e-11
HbA1c	rs4727979	A	C	0.0121	0.0024	4.61e-08
HbA1c	rs10231021	A	T	0.0089	0.0013	8.69e-14
HbA1c	rs2908277	A	G	0.0166	0.002	1.29e-18
HbA1c	rs2971670	T	C	0.0316	0.0017	5.1e-88
HbA1c	rs138917529	A	T	0.0377	0.0057	9.5e-11
HbA1c	rs13234131	A	G	-0.0113	0.002	2.06e-09
HbA1c	rs11558471	A	G	0.0151	0.0014	3.38e-25
HbA1c	rs2954021	A	G	-0.007	0.0012	1.92e-10
HbA1c	rs112601576	T	C	0.0089	0.0016	2.85e-08
HbA1c	rs34664882	A	G	-0.0485	0.004	4.82e-37
HbA1c	rs4737009	A	G	0.0228	0.0015	8.29e-56
HbA1c	rs6980507	A	G	0.0109	0.0013	8.15e-20
HbA1c	rs7042939	A	G	0.0102	0.0013	1.5e-15
HbA1c	rs651007	T	C	0.0108	0.0015	3.28e-15
HbA1c	rs3829109	A	G	-0.0086	0.0015	2.68e-08
HbA1c	rs10811661	T	C	0.0128	0.0017	1.74e-14
HbA1c	rs7861647	T	C	0.0128	0.0016	4.5e-14
HbA1c	rs61750929	T	C	-0.0284	0.0029	9.49e-24
SBP	rs1006545	T	G	0.6846	0.048	3.5e-46
SBP	rs17113555	C	G	-0.3014	0.0485	5.17e-10
SBP	rs10883667	A	T	-0.2298	0.0366	3.59e-10
SBP	rs2244647	C	G	-0.1984	0.036	3.66e-08
SBP	rs11191580	T	C	1.0995	0.055	7.74e-89
SBP	rs79780963	T	C	-1.0966	0.0566	1.21e-83
SBP	rs79802331	T	G	0.3378	0.054	3.84e-10
SBP	rs911547	A	G	-0.3084	0.043	7.76e-13
SBP	rs157079	T	C	0.9236	0.1491	5.83e-10
SBP	rs117464403	A	G	0.864	0.1199	5.8e-13
SBP	rs35519679	A	G	0.2543	0.0358	1.15e-12
SBP	rs7069881	T	C	-0.1806	0.0326	2.9e-08
SBP	rs11196549	A	G	0.6884	0.0784	1.58e-18
SBP	rs1801253	C	G	0.4626	0.0344	2.84e-41
SBP	rs11197813	A	G	-0.182	0.033	3.53e-08
SBP	rs11257593	A	G	0.1757	0.0305	8.55e-09
SBP	rs11592107	A	G	0.3024	0.0326	1.55e-20
SBP	rs72834453	T	G	-0.3246	0.0465	2.95e-12
SBP	rs7912283	A	G	-0.2144	0.0322	2.94e-11
SBP	rs1133400	A	G	-0.2975	0.0376	2.53e-15
SBP	rs1891392	T	C	0.2276	0.0334	9.02e-12
SBP	rs1888693	A	G	0.3858	0.0317	4.69e-34
SBP	rs11013321	C	G	0.1866	0.0312	2.32e-09
SBP	rs12258967	C	G	0.6327	0.0337	1.08e-78
SBP	rs3858217	C	G	0.197	0.0354	2.61e-08
SBP	rs3802517	A	T	0.2527	0.0301	4.65e-17
SBP	rs813412	T	C	-0.2098	0.0349	1.87e-09
SBP	rs11252324	T	G	-0.4164	0.0573	3.61e-13
SBP	rs4948643	T	C	0.2258	0.0338	2.4e-11
SBP	rs34130368	T	G	-0.3016	0.0497	1.28e-09
SBP	rs4245599	A	G	-0.1794	0.0305	4.04e-09
SBP	rs1177701	A	G	0.1716	0.0303	1.54e-08
SBP	rs10761530	T	C	0.2004	0.03	2.54e-11
SBP	rs57946343	T	C	0.716	0.0426	2.1e-63
SBP	rs2236295	T	G	-0.3028	0.0309	1.05e-22
SBP	rs72837033	A	G	0.2351	0.032	1.89e-13
SBP	rs7100912	T	G	0.2411	0.0319	3.85e-14
SBP	rs2177843	T	C	0.4394	0.0432	2.8e-24
SBP	rs2131957	A	C	-0.2058	0.0307	1.98e-11
SBP	rs2788293	A	T	0.21	0.03	2.69e-12
SBP	rs77413490	T	G	0.4489	0.0764	4.27e-09
SBP	rs2797983	C	G	-0.413	0.0304	3.86e-42
SBP	rs2274224	C	G	-0.4517	0.0304	5.99e-50
SBP	rs11638	A	G	-0.2321	0.0304	2.43e-14
SBP	rs56085433	A	G	-0.251	0.0435	8.21e-09
SBP	rs604723	T	C	-0.655	0.0339	2.55e-83
SBP	rs10895025	T	C	0.1882	0.0319	3.63e-09
SBP	rs111230791	T	C	-0.4784	0.0387	5.17e-35
SBP	rs2098839	T	C	0.1985	0.0319	4.92e-10
SBP	rs4754196	A	G	-0.3486	0.0303	1.46e-30
SBP	rs12363917	T	C	0.1999	0.0335	2.49e-09
SBP	rs7128707	A	T	-0.2246	0.0345	7.29e-11
SBP	rs4245165	T	C	-0.2254	0.0356	2.39e-10
SBP	rs1076485	T	C	0.3388	0.0457	1.19e-13
SBP	rs573455	A	G	0.1994	0.0303	4.77e-11
SBP	rs2156805	A	G	0.1775	0.0303	4.64e-09
SBP	rs11222084	A	T	-0.3363	0.0316	1.8e-26
SBP	rs7944927	T	C	0.2235	0.0392	1.23e-08
SBP	rs10832013	T	G	0.19	0.0326	5.88e-09
SBP	rs2007361	A	G	-0.1944	0.0317	8.69e-10
SBP	rs2014408	T	C	0.5169	0.0373	1.26e-43
SBP	rs366590	A	G	0.2185	0.0326	2.1e-11
SBP	rs12146652	A	C	-0.3577	0.031	9e-31
SBP	rs907612	T	C	0.3194	0.0322	3.83e-23
SBP	rs569550	T	G	-0.5765	0.0318	1.33e-73
SBP	rs74048200	A	G	-0.422	0.0574	1.9e-13
SBP	rs1514086	A	G	-0.4334	0.0594	2.95e-13
SBP	rs10835148	A	G	0.192	0.0313	8.69e-10
SBP	rs962369	T	C	0.2233	0.0331	1.43e-11
SBP	rs871004	A	G	0.2336	0.0317	1.65e-13
SBP	rs11031051	A	C	-0.2238	0.0327	7.73e-12
SBP	rs56334134	A	G	0.1733	0.0315	3.69e-08
SBP	rs7110547	C	G	-0.2154	0.0314	6.76e-12
SBP	rs11604310	T	C	-0.2778	0.0411	1.46e-11
SBP	rs7107356	A	G	-0.4598	0.0301	1.63e-52
SBP	rs1113480	A	C	0.2149	0.0335	1.5e-10
SBP	rs11229115	A	G	-0.2598	0.036	4.98e-13
SBP	rs2276153	C	G	0.3296	0.0351	6.56e-21
SBP	rs7125196	T	C	0.4422	0.0472	7.31e-21
SBP	rs4980515	T	C	0.2253	0.0303	9.73e-14
SBP	rs2302263	T	C	0.3264	0.0535	1.07e-09
SBP	rs2306363	T	G	-0.4358	0.0376	5.24e-31
SBP	rs36027301	T	C	-0.4215	0.0669	2.99e-10
SBP	rs314779	T	G	-0.2117	0.0332	1.79e-10
SBP	rs7394746	T	C	0.2276	0.0305	9.08e-14
SBP	rs72931748	A	G	0.3967	0.0529	6.4e-14
SBP	rs10501410	A	G	0.4122	0.0607	1.1e-11
SBP	rs7927515	A	C	0.2271	0.0319	1.05e-12
SBP	rs3763917	A	C	0.2118	0.0376	1.82e-08
SBP	rs2289124	A	G	-0.308	0.0415	1.14e-13
SBP	rs360151	A	G	0.3268	0.0515	2.16e-10
SBP	rs7106914	T	C	-0.2172	0.0302	6.95e-13
SBP	rs67885470	T	C	-0.2087	0.038	4.12e-08
SBP	rs5742643	T	C	-0.2233	0.0349	1.53e-10
SBP	rs11112548	A	T	0.5092	0.0768	3.34e-11
SBP	rs9634314	A	G	-0.3924	0.0567	4.43e-12
SBP	rs61942628	T	C	0.3278	0.0572	9.95e-09
SBP	rs7310615	C	G	0.585	0.0306	1.32e-81
SBP	rs7976260	T	C	-0.7082	0.1047	1.31e-11
SBP	rs7977406	A	G	-0.3456	0.0327	4.13e-26
SBP	rs35444	A	G	0.4368	0.031	3.47e-45
SBP	rs6490019	A	G	-0.2897	0.0309	6.61e-21
SBP	rs6490036	A	T	-0.3166	0.0498	2.03e-10
SBP	rs12368199	A	G	-0.2338	0.0423	3.18e-08
SBP	rs1169078	C	G	-0.1971	0.0327	1.68e-09
SBP	rs35754956	A	G	-0.29	0.0476	1.08e-09
SBP	rs2417189	T	G	0.2429	0.0314	1.03e-14
SBP	rs2024385	A	T	-0.2642	0.0306	5.88e-18
SBP	rs117206641	T	C	0.3154	0.0499	2.66e-10
SBP	rs28621435	A	G	-0.2976	0.0482	6.47e-10
SBP	rs11044793	T	C	0.2991	0.0523	1.05e-08
SBP	rs1465091	A	C	-0.3605	0.0389	1.75e-20
SBP	rs10743348	T	C	0.2915	0.034	1.06e-17
SBP	rs73075659	A	G	0.3962	0.0321	5.52e-35
SBP	rs10841520	T	C	-0.249	0.0379	4.97e-11
SBP	rs2239046	A	G	0.2082	0.0322	9.58e-11
SBP	rs4963661	T	C	-0.2517	0.0349	5.17e-13
SBP	rs1098708	A	G	-0.1969	0.0303	8.21e-11
SBP	rs78998485	C	G	-0.2449	0.0346	1.48e-12
SBP	rs61917619	C	G	0.1963	0.0311	2.97e-10
SBP	rs11168250	T	G	-0.2793	0.0357	5.4e-15
SBP	rs117913411	A	T	0.5558	0.0841	3.83e-11
SBP	rs4760701	A	G	-0.2932	0.0369	1.95e-15
SBP	rs150857355	C	G	0.9406	0.1122	5.2e-17
SBP	rs10875907	A	G	-0.7158	0.1219	4.28e-09
SBP	rs60121503	C	G	-0.3291	0.0543	1.4e-09
SBP	rs12426261	A	G	0.3775	0.0309	2.31e-34
SBP	rs7315980	A	G	0.4804	0.0558	7.35e-18
SBP	rs2280446	T	C	-0.2164	0.0396	4.64e-08
SBP	rs7134677	T	C	-0.3851	0.0332	4.46e-31
SBP	rs10437954	A	G	-0.4101	0.0534	1.6e-14
SBP	rs7306710	T	C	-0.2429	0.0303	1.03e-15
SBP	rs4143175	T	C	0.2187	0.0352	5.1e-10
SBP	rs61929307	T	G	-0.1895	0.0315	1.79e-09
SBP	rs1688790	A	G	-0.1701	0.0302	1.87e-08
SBP	rs7963801	T	C	-0.2362	0.0311	2.87e-14
SBP	rs6539467	A	G	0.265	0.0404	5.57e-11
SBP	rs143285018	A	G	0.8654	0.1239	2.88e-12
SBP	rs17249754	A	G	-0.8446	0.0403	1.25e-97
SBP	rs6538211	T	C	0.2174	0.03	4.59e-13
SBP	rs9549328	T	C	0.2915	0.0362	7.91e-16
SBP	rs7331680	T	G	0.4101	0.0423	3.35e-22
SBP	rs2480171	T	C	0.2909	0.0467	4.69e-10
SBP	rs606950	A	G	0.2704	0.0311	3.23e-18
SBP	rs61948066	T	G	0.2805	0.0468	2.07e-09
SBP	rs1331012	T	G	0.2043	0.0338	1.49e-09
SBP	rs9512650	A	G	-0.4297	0.0739	6.19e-09
SBP	rs9508495	T	C	-0.3557	0.0353	6.34e-24
SBP	rs9532243	A	C	0.2241	0.03	8.17e-14
SBP	rs2065498	T	G	-0.2934	0.0403	3.36e-13
SBP	rs73187288	A	C	-0.2766	0.0483	1.04e-08
SBP	rs912434	T	G	0.234	0.0351	2.47e-11
SBP	rs9526707	A	G	-0.2039	0.0323	2.77e-10
SBP	rs75961402	A	G	0.2659	0.0418	1.95e-10
SBP	rs17245822	A	C	-0.1899	0.0312	1.15e-09
SBP	rs78474310	A	G	-0.4699	0.0734	1.51e-10
SBP	rs6562778	A	G	0.178	0.0304	4.96e-09
SBP	rs1215469	A	C	-0.2124	0.0365	6.16e-09
SBP	rs12050196	T	C	0.2128	0.031	6.31e-12
SBP	rs75016974	T	C	-0.2513	0.0439	1.05e-08
SBP	rs8014182	T	C	-0.3339	0.0444	5.23e-14
SBP	rs1569951	T	C	0.1875	0.0314	2.4e-09
SBP	rs28730765	T	C	0.8148	0.1411	7.78e-09
SBP	rs365990	A	G	0.225	0.0312	5.95e-13
SBP	rs17115145	T	C	0.1775	0.0307	7.39e-09
SBP	rs2273171	T	C	-0.1668	0.03	2.64e-08
SBP	rs8904	A	G	0.3061	0.0314	1.71e-22
SBP	rs12147633	T	C	-0.538	0.0903	2.6e-09
SBP	rs34983854	A	G	-0.2056	0.0307	2.06e-11
SBP	rs72683923	T	C	0.9587	0.1101	3.08e-18
SBP	rs2357945	A	G	-0.3074	0.0481	1.71e-10
SBP	rs35413927	A	G	-0.3002	0.0328	5.25e-20
SBP	rs57140819	C	G	0.2415	0.0398	1.3e-09
SBP	rs11847049	C	G	-0.2272	0.0364	4.44e-10
SBP	rs227426	T	G	0.186	0.0303	8.59e-10
SBP	rs8003103	A	G	-0.1755	0.0319	3.6e-08
SBP	rs11623535	A	G	0.2095	0.0343	1.02e-09
SBP	rs3815460	C	G	-0.285	0.05	1.21e-08
SBP	rs11159091	A	G	0.1978	0.0303	6.79e-11
SBP	rs7156903	T	G	-0.1945	0.0313	5.36e-10
SBP	rs7154723	A	G	0.253	0.0309	2.72e-16
SBP	rs4965529	A	C	-0.2728	0.0403	1.27e-11
SBP	rs11629850	A	G	0.2297	0.0301	2.26e-14
SBP	rs28866311	T	G	-0.2762	0.0302	5.45e-20
SBP	rs28708888	A	C	-0.2066	0.0322	1.5e-10
SBP	rs4775769	T	G	-0.4162	0.0517	7.76e-16
SBP	rs3098186	T	C	-0.2422	0.0303	1.41e-15
SBP	rs17730281	A	G	-0.1999	0.0358	2.38e-08
SBP	rs2652812	T	C	-0.2516	0.0353	1.03e-12
SBP	rs7165200	A	G	0.2011	0.0302	2.87e-11
SBP	rs74026308	T	G	0.2438	0.0412	3.28e-09
SBP	rs11636952	T	C	0.5313	0.0328	4.22e-59
SBP	rs2627316	A	G	-0.3327	0.0302	2.79e-28
SBP	rs3743157	A	C	0.293	0.0404	4.2e-13
SBP	rs11632436	C	G	0.222	0.0302	1.96e-13
SBP	rs78550103	A	G	-0.2842	0.0431	4.45e-11
SBP	rs17523637	A	T	0.301	0.0543	3.01e-08
SBP	rs4932373	A	C	-0.635	0.0328	2.49e-83
SBP	rs113006694	A	G	-0.381	0.066	7.76e-09
SBP	rs11074093	T	C	-0.1924	0.0309	4.58e-10
SBP	rs12906962	T	C	-0.2653	0.0325	3.28e-16
SBP	rs2246754	T	C	0.2498	0.0368	1.17e-11
SBP	rs12901664	T	C	0.1823	0.0318	9.6e-09
SBP	rs7198817	A	C	-0.1824	0.0313	5.99e-09
SBP	rs11641374	A	C	-0.1943	0.0309	3.26e-10
SBP	rs3915499	A	G	-0.2065	0.0322	1.36e-10
SBP	rs77924615	A	G	-0.4081	0.039	1.12e-25
SBP	rs28590346	A	T	-0.2709	0.0332	3.37e-16
SBP	rs7186298	T	C	-0.2315	0.0302	1.88e-14
SBP	rs6497759	A	G	-0.3272	0.0381	8.79e-18
SBP	rs6565174	A	C	-0.2882	0.0484	2.57e-09
SBP	rs2379829	C	G	-0.2678	0.0342	4.48e-15
SBP	rs7203473	C	G	-0.3271	0.0489	2.25e-11
SBP	rs7204624	A	G	0.2021	0.0354	1.18e-08
SBP	rs80100774	T	G	0.3697	0.0611	1.43e-09
SBP	rs12446456	T	C	-0.3003	0.0302	2.97e-23
SBP	rs10468291	A	C	-0.1868	0.0305	9.38e-10
SBP	rs34941092	A	G	-0.3225	0.0425	3.23e-14
SBP	rs62039771	T	G	0.332	0.0509	6.62e-11
SBP	rs34869093	A	G	-0.2197	0.0312	1.84e-12
SBP	rs2060664	T	C	0.216	0.0345	4.06e-10
SBP	rs4496141	T	G	0.1803	0.0302	2.28e-09
SBP	rs3843712	T	C	-0.3399	0.0506	1.91e-11
SBP	rs12149704	A	G	0.5877	0.0684	8.57e-18
SBP	rs6416749	T	C	0.2306	0.0339	9.68e-12
SBP	rs1012089	C	G	-0.192	0.0302	1.95e-10
SBP	rs4888408	A	G	0.3653	0.0307	1.42e-32
SBP	rs2549732	A	G	-0.4547	0.059	1.27e-14
SBP	rs10493891	T	C	-0.277	0.0335	1.28e-16
SBP	rs7196195	T	G	-0.2212	0.0304	3.35e-13
SBP	rs7500448	A	G	0.2227	0.035	1.98e-10
SBP	rs7187869	A	G	-0.1914	0.0341	1.96e-08
SBP	rs11862847	A	G	-0.1683	0.0301	2.29e-08
SBP	rs3851018	C	G	0.1918	0.0309	5.4e-10
SBP	rs6540125	T	G	0.2042	0.0317	1.21e-10
SBP	rs908951	T	C	-0.2261	0.0315	7.14e-13
SBP	rs11650511	T	C	0.2431	0.0314	1.07e-14
SBP	rs11868035	A	G	0.1872	0.0332	1.76e-08
SBP	rs4925159	A	G	0.2174	0.0305	9.66e-13
SBP	rs4480845	T	C	0.3156	0.0316	1.85e-23
SBP	rs7218708	A	G	-0.1781	0.0303	4.38e-09
SBP	rs704	A	G	-0.1694	0.0301	1.94e-08
SBP	rs1551355	T	C	0.2098	0.0356	3.89e-09
SBP	rs9899540	A	T	0.2011	0.0316	1.87e-10
SBP	rs4793069	A	G	0.3742	0.0663	1.67e-08
SBP	rs7213273	A	G	-0.4	0.0315	6.24e-37
SBP	rs4792817	A	T	-0.1893	0.033	1.01e-08
SBP	rs55938136	A	G	0.2524	0.0395	1.71e-10
SBP	rs17608766	T	C	-0.6903	0.0433	2.48e-57
SBP	rs1808192	A	G	-0.1842	0.0324	1.38e-08
SBP	rs11651698	A	T	-0.3589	0.0408	1.4e-18
SBP	rs9747001	A	G	-0.2648	0.0369	6.85e-13
SBP	rs7406910	T	C	-0.4347	0.0533	3.39e-16
SBP	rs79917357	A	G	0.298	0.0403	1.4e-13
SBP	rs519537	A	G	0.1973	0.0301	5.2e-11
SBP	rs12944684	C	G	0.3099	0.0321	5.23e-22
SBP	rs2611774	A	G	0.2193	0.032	6.85e-12
SBP	rs71355297	T	C	0.1993	0.0363	4.09e-08
SBP	rs9652858	A	G	0.2552	0.0399	1.53e-10
SBP	rs1000423	T	C	0.4138	0.0346	6.5e-33
SBP	rs56288724	A	G	-0.2178	0.031	2.01e-12
SBP	rs8077276	A	G	-0.2949	0.0314	5.15e-21
SBP	rs6504213	T	C	-0.2982	0.0312	1.25e-21
SBP	rs112260610	T	C	0.2588	0.0435	2.69e-09
SBP	rs2009598	A	G	0.2221	0.0307	4.61e-13
SBP	rs113086489	T	C	0.3249	0.0307	3.8e-26
SBP	rs2608882	A	G	-0.2515	0.0361	3.43e-12
SBP	rs4511593	T	C	-0.2881	0.0318	1.28e-19
SBP	rs1436138	A	G	0.3119	0.0315	4.73e-23
SBP	rs34587622	T	C	-0.3287	0.0514	1.67e-10
SBP	rs9302885	A	G	0.2242	0.0302	1.03e-13
SBP	rs62059712	T	C	0.494	0.0576	9.88e-18
SBP	rs55752997	A	C	0.3872	0.0599	1.01e-10
SBP	rs11655604	T	C	-0.2033	0.0333	1.09e-09
SBP	rs62082230	A	T	-0.1884	0.0345	4.69e-08
SBP	rs1154214	T	G	-0.2031	0.0306	3.27e-11
SBP	rs56407827	T	C	0.3603	0.034	2.78e-26
SBP	rs11874246	T	C	0.2856	0.0328	3.23e-18
SBP	rs75497489	T	C	0.2416	0.0395	1e-09
SBP	rs1421203	T	C	-0.3499	0.0395	7.86e-19
SBP	rs3894010	T	G	-0.2013	0.0307	5.12e-11
SBP	rs11872627	T	C	-0.2953	0.0437	1.34e-11
SBP	rs11876341	A	G	-0.213	0.0334	1.82e-10
SBP	rs1657880	T	C	-0.2872	0.0497	7.44e-09
SBP	rs613872	T	G	-0.2236	0.0396	1.67e-08
SBP	rs10048404	T	C	-0.2607	0.0317	1.91e-16
SBP	rs6567160	T	C	0.2242	0.0357	3.33e-10
SBP	rs12454712	T	C	0.1908	0.0328	5.82e-09
SBP	rs10460108	A	G	0.2141	0.0301	1.12e-12
SBP	rs34413141	A	T	-0.3531	0.0393	2.47e-19
SBP	rs10409243	T	C	-0.3077	0.0313	8.1e-23
SBP	rs74179970	A	G	0.4079	0.0568	6.83e-13
SBP	rs59296210	T	C	0.5919	0.0888	2.63e-11
SBP	rs167479	T	G	-0.5642	0.0327	7.21e-67
SBP	rs17638167	T	C	-0.4519	0.0741	1.07e-09
SBP	rs698748	A	G	0.1871	0.0325	8.9e-09
SBP	rs7246865	A	G	0.2763	0.0344	1.05e-15
SBP	rs749109	A	G	-0.2224	0.0374	2.83e-09
SBP	rs34518929	A	G	-0.22	0.0345	1.79e-10
SBP	rs143333049	A	G	-0.5424	0.0868	4.13e-10
SBP	rs55678414	T	G	-0.6889	0.0634	1.56e-27
SBP	rs4319878	T	C	0.1694	0.0308	3.77e-08
SBP	rs1848994	A	G	0.2012	0.0334	1.79e-09
SBP	rs3786516	A	T	0.2307	0.0363	2.12e-10
SBP	rs60138042	C	G	0.3395	0.0619	4.14e-08
SBP	rs28572357	A	C	-0.2733	0.0308	6.34e-19
SBP	rs1433121	T	C	-0.228	0.0326	2.66e-12
SBP	rs7256564	A	G	0.1955	0.0324	1.53e-09
SBP	rs256741	A	C	0.1675	0.0306	4.5e-08
SBP	rs7412	T	C	-0.4339	0.0574	4.04e-14
SBP	rs7255933	A	G	0.2306	0.0345	2.44e-11
SBP	rs7250497	A	G	0.2046	0.0318	1.16e-10
SBP	rs571689	T	C	0.228	0.0304	6.77e-14
SBP	rs73046792	A	G	-0.3554	0.0426	7.23e-17
SBP	rs2613765	A	G	-0.2353	0.0301	5.32e-15
SBP	rs12971628	T	G	-0.2536	0.0323	4.17e-15
SBP	rs12978472	C	G	0.845	0.049	1.23e-66
SBP	rs12462548	A	G	0.3316	0.0397	7.2e-17
SBP	rs12982630	A	C	-0.2508	0.0354	1.38e-12
SBP	rs880315	T	C	-0.5076	0.0323	9.59e-56
SBP	rs10776752	T	G	0.8211	0.0576	4.61e-46
SBP	rs2999159	A	G	-0.4354	0.0401	1.96e-27
SBP	rs2105388	A	C	0.1779	0.0305	5.7e-09
SBP	rs59980837	T	G	1.0997	0.1163	3.32e-21
SBP	rs61798313	A	G	-0.5125	0.0785	6.6e-11
SBP	rs6699618	C	G	0.9115	0.041	1.68e-109
SBP	rs17376426	T	C	0.6755	0.0873	9.87e-15
SBP	rs34475503	A	G	-0.3793	0.0535	1.31e-12
SBP	rs307359	A	G	-0.3786	0.0648	5.18e-09
SBP	rs11585169	A	T	0.1796	0.0308	5.34e-09
SBP	rs7553381	A	C	-0.1963	0.0357	3.76e-08
SBP	rs76719272	T	C	-0.2738	0.0461	2.97e-09
SBP	rs6666373	A	T	0.3367	0.0336	1.11e-23
SBP	rs848309	T	C	-0.2461	0.0304	5.98e-16
SBP	rs4573493	T	C	0.1668	0.0303	3.86e-08
SBP	rs7407	T	C	-0.3304	0.0316	1.33e-25
SBP	rs12731646	T	C	-0.189	0.0307	7.21e-10
SBP	rs1043069	T	G	0.234	0.0311	5.26e-14
SBP	rs4651224	T	C	0.1986	0.0306	9e-11
SBP	rs12042924	T	C	-0.1807	0.0303	2.62e-09
SBP	rs33996239	T	C	-0.3655	0.0662	3.39e-08
SBP	rs3128334	A	G	0.207	0.0323	1.41e-10
SBP	rs11120093	T	C	-0.1792	0.0307	5.13e-09
SBP	rs2724377	A	G	0.1938	0.0301	1.29e-10
SBP	rs7555285	C	G	0.2294	0.0376	1.05e-09
SBP	rs68085857	T	C	0.274	0.0357	1.68e-14
SBP	rs4595370	A	G	-0.2092	0.0328	1.73e-10
SBP	rs79932633	A	C	-0.2736	0.0494	3.1e-08
SBP	rs2807337	T	C	0.1864	0.0314	2.78e-09
SBP	rs72632819	T	G	0.1855	0.0332	2.4e-08
SBP	rs708117	A	G	0.2874	0.0302	1.59e-21
SBP	rs699	A	G	-0.3748	0.0308	5.59e-34
SBP	rs1565440	A	G	0.1746	0.0311	1.94e-08
SBP	rs4926499	C	G	0.2965	0.0438	1.33e-11
SBP	rs72654647	A	G	0.2111	0.0355	2.64e-09
SBP	rs4320727	A	G	0.2338	0.0314	9.89e-14
SBP	rs182050989	T	C	0.5799	0.0877	3.87e-11
SBP	rs11247642	T	C	-0.2732	0.043	2.18e-10
SBP	rs4908348	T	G	0.2366	0.033	8.07e-13
SBP	rs2493291	T	C	0.4208	0.0442	1.85e-21
SBP	rs72661887	T	C	0.2456	0.0312	3.88e-15
SBP	rs11210029	A	G	-0.203	0.0313	8.92e-11
SBP	rs1408945	T	G	-0.3196	0.0304	8.33e-26
SBP	rs839755	A	C	-0.2665	0.0308	5.41e-18
SBP	rs4926923	T	C	0.3199	0.0537	2.56e-09
SBP	rs11579440	T	C	0.2674	0.0425	3.24e-10
SBP	rs778124	A	G	0.2965	0.0311	1.45e-21
SBP	rs61772592	A	G	-0.3181	0.0455	2.86e-12
SBP	rs9660067	A	G	0.2668	0.0326	2.52e-16
SBP	rs9661802	A	C	0.2244	0.0321	2.72e-12
SBP	rs12136922	A	G	0.2027	0.0304	2.69e-11
SBP	rs658780	T	G	-0.2028	0.0347	5.29e-09
SBP	rs301804	C	G	-0.2126	0.0329	9.98e-11
SBP	rs2892987	A	G	0.3223	0.0543	2.95e-09
SBP	rs2210893	T	C	-0.1901	0.0325	4.73e-09
SBP	rs786923	T	C	-0.3082	0.031	2.83e-23
SBP	rs7514579	A	C	0.2243	0.0361	5.45e-10
SBP	rs1815614	A	G	0.2348	0.031	3.73e-14
SBP	rs75088623	A	G	0.1991	0.0341	5.1e-09
SBP	rs2206815	A	C	-0.3268	0.0304	5.52e-27
SBP	rs6108787	T	G	-0.4274	0.03	5.38e-46
SBP	rs6078009	C	G	0.2576	0.0359	6.8e-13
SBP	rs6040316	T	C	-0.9859	0.1468	1.85e-11
SBP	rs6078093	A	G	-0.1849	0.0304	1.2e-09
SBP	rs1998107	A	G	-0.1904	0.03	2.23e-10
SBP	rs17812022	T	C	-0.3613	0.0525	5.65e-12
SBP	rs3058639	T	C	-0.1889	0.0335	1.68e-08
SBP	rs6058088	T	G	0.2832	0.0417	1.14e-11
SBP	rs6141766	A	G	-0.3136	0.0421	9.94e-14
SBP	rs4812536	A	G	0.2714	0.0323	4.09e-17
SBP	rs1764975	A	T	0.2819	0.0379	1.08e-13
SBP	rs6031431	A	G	-0.2617	0.0304	7.05e-18
SBP	rs2869668	T	C	0.1743	0.0301	6.92e-09
SBP	rs6090907	A	G	-0.3854	0.0425	1.29e-19
SBP	rs6021247	A	G	0.2328	0.0301	9.8e-15
SBP	rs2801008	T	G	-0.1876	0.0324	7.37e-09
SBP	rs234615	C	G	-0.2136	0.0334	1.59e-10
SBP	rs6026744	A	T	-0.7131	0.0461	7e-54
SBP	rs28572127	A	C	-0.1781	0.0323	3.51e-08
SBP	rs2297387	A	G	-0.1729	0.0316	4.56e-08
SBP	rs6062324	A	G	-0.3294	0.0363	1.18e-19
SBP	rs79208229	T	G	0.3806	0.0567	1.99e-11
SBP	rs35213536	T	G	0.2937	0.0357	1.94e-16
SBP	rs6054139	A	G	0.2094	0.0306	8.23e-12
SBP	rs6039211	A	G	0.2826	0.0313	1.94e-19
SBP	rs2229742	C	G	0.3521	0.05	1.87e-12
SBP	rs1882961	T	C	0.2443	0.0326	6.69e-14
SBP	rs2833834	A	C	0.2177	0.0338	1.22e-10
SBP	rs149487184	T	C	-0.6339	0.1048	1.46e-09
SBP	rs12627651	A	G	0.3498	0.0341	1.02e-24
SBP	rs137923903	T	C	-1.2795	0.1463	2.25e-18
SBP	rs4818833	A	G	-0.2264	0.0309	2.39e-13
SBP	rs2238787	A	G	0.2552	0.0332	1.45e-14
SBP	rs12321	C	G	-0.2292	0.0303	3.81e-14
SBP	rs2240365	T	C	0.4187	0.069	1.33e-09
SBP	rs8142376	T	C	0.1676	0.03	2.2e-08
SBP	rs148140538	T	C	-0.3252	0.0562	7.39e-09
SBP	rs28578714	T	C	0.2066	0.0327	2.53e-10
SBP	rs72819754	C	G	-0.2928	0.0522	2.07e-08
SBP	rs10207726	T	C	-0.2142	0.033	8.06e-11
SBP	rs6737318	A	G	0.2348	0.0364	1.13e-10
SBP	rs6723509	T	C	0.2531	0.0438	7.61e-09
SBP	rs4456714	T	C	-0.1912	0.0346	3.24e-08
SBP	rs17257081	A	G	0.2274	0.0392	6.35e-09
SBP	rs7606205	A	C	-0.1843	0.0333	3.06e-08
SBP	rs55944332	A	G	-0.2613	0.0355	1.79e-13
SBP	rs62169534	T	C	0.1901	0.0303	3.74e-10
SBP	rs1234422	A	T	-0.2116	0.0387	4.62e-08
SBP	rs55732192	T	G	-0.3358	0.0521	1.15e-10
SBP	rs59950510	A	T	0.3354	0.0497	1.5e-11
SBP	rs3910508	A	G	0.2613	0.0316	1.38e-16
SBP	rs73029563	C	G	-0.514	0.0304	4.2e-64
SBP	rs12692738	T	C	0.2041	0.0359	1.37e-08
SBP	rs10048760	T	G	-0.1862	0.0301	6.56e-10
SBP	rs72914576	C	G	-0.292	0.0388	5.38e-14
SBP	rs34727427	T	C	-0.2353	0.0324	4.02e-13
SBP	rs12693095	T	G	-0.1819	0.0321	1.5e-08
SBP	rs1837164	A	T	0.1824	0.0311	4.66e-09
SBP	rs1486236	A	C	-0.2339	0.0321	2.96e-13
SBP	rs1921151	A	G	0.3	0.0375	1.27e-15
SBP	rs6739913	A	G	-0.1824	0.0334	4.63e-08
SBP	rs28558491	T	C	-0.2114	0.0343	7.54e-10
SBP	rs67720684	A	C	0.1943	0.0353	3.85e-08
SBP	rs13412750	A	G	-0.2889	0.0341	2.33e-17
SBP	rs17760259	T	C	-0.2654	0.0304	2.25e-18
SBP	rs296797	T	C	0.2161	0.0308	2.16e-12
SBP	rs12693982	T	C	0.2575	0.0309	7.49e-17
SBP	rs11690717	T	G	-0.202	0.0317	1.93e-10
SBP	rs342130	A	G	0.1886	0.0311	1.34e-09
SBP	rs3845811	C	G	-0.2942	0.0309	1.88e-21
SBP	rs1047891	A	C	-0.2528	0.0328	1.37e-14
SBP	rs12694277	T	C	-0.2018	0.0335	1.8e-09
SBP	rs1250259	A	T	-0.3134	0.0344	7.51e-20
SBP	rs2161967	T	G	0.2836	0.0307	2.87e-20
SBP	rs918948	T	C	-0.2013	0.0319	2.73e-10
SBP	rs7578940	T	G	0.1839	0.0302	1.1e-09
SBP	rs2943648	A	G	-0.2562	0.0313	2.61e-16
SBP	rs1044822	T	C	-0.248	0.0424	5.16e-09
SBP	rs3754944	A	C	0.1768	0.0308	9.3e-09
SBP	rs145042302	A	G	-0.5886	0.0972	1.39e-09
SBP	rs2384063	T	C	0.3266	0.0357	6.33e-20
SBP	rs11685352	A	G	-0.2266	0.039	6.14e-09
SBP	rs1275988	T	C	-0.541	0.0308	4.42e-69
SBP	rs10205364	T	C	0.1897	0.0301	2.92e-10
SBP	rs7562	T	C	0.2313	0.0305	3.26e-14
SBP	rs2192939	A	G	-0.1943	0.0303	1.49e-10
SBP	rs6734118	A	C	-0.3227	0.0367	1.42e-18
SBP	rs2160236	C	G	-0.2441	0.0316	1.22e-14
SBP	rs7600439	A	G	-0.1841	0.0303	1.19e-09
SBP	rs115262049	A	T	0.5893	0.0552	1.29e-26
SBP	rs4952668	A	G	-0.2476	0.0313	2.6e-15
SBP	rs6737690	A	C	-0.2325	0.0345	1.69e-11
SBP	rs10183431	T	C	-0.1969	0.0351	2.1e-08
SBP	rs687914	T	G	0.248	0.0352	1.9e-12
SBP	rs10189186	A	G	0.1893	0.0302	3.91e-10
SBP	rs13016772	T	C	0.2522	0.0355	1.23e-12
SBP	rs1432564	T	C	-0.1754	0.0304	7.52e-09
SBP	rs1019264	A	G	-0.1867	0.0311	2.03e-09
SBP	rs1553934	C	G	0.1716	0.0308	2.45e-08
SBP	rs812925	C	G	0.1814	0.0317	1.04e-08
SBP	rs13015703	T	C	0.2077	0.0343	1.45e-09
SBP	rs2249105	A	G	0.2927	0.0313	7.63e-21
SBP	rs2300481	T	C	0.1981	0.031	1.56e-10
SBP	rs4671874	C	G	0.1897	0.0315	1.75e-09
SBP	rs13383272	A	G	-0.172	0.0305	1.74e-08
SBP	rs2419077	T	G	0.1966	0.0344	1.07e-08
SBP	rs4577304	T	C	-0.1767	0.0302	4.99e-09
SBP	rs11689667	T	C	0.1983	0.0304	6.66e-11
SBP	rs72847885	A	G	0.2413	0.0318	3.08e-14
SBP	rs9848170	C	G	0.3231	0.0307	7.01e-26
SBP	rs17778035	T	C	-0.2407	0.0438	3.94e-08
SBP	rs12637573	A	G	-0.1731	0.0302	9.95e-09
SBP	rs6806529	A	C	0.1768	0.0309	1.03e-08
SBP	rs6438857	T	C	0.2736	0.0305	3.13e-19
SBP	rs3729931	A	G	-0.1823	0.0314	6.29e-09
SBP	rs60672471	T	C	0.2775	0.049	1.49e-08
SBP	rs9875380	T	C	-0.1752	0.0302	6.53e-09
SBP	rs9880098	A	G	0.3081	0.0308	1.59e-23
SBP	rs863930	T	G	-0.1886	0.0302	3.98e-10
SBP	rs34905952	A	G	0.2869	0.0411	3e-12
SBP	rs73872710	A	T	-0.4465	0.0584	2.18e-14
SBP	rs34991912	T	C	0.3111	0.0307	3.98e-24
SBP	rs62271373	A	T	0.5204	0.0665	4.87e-15
SBP	rs73158427	A	T	0.2804	0.0409	7.24e-12
SBP	rs79539362	T	C	0.4003	0.0504	2.09e-15
SBP	rs61762319	A	G	0.5707	0.1003	1.28e-08
SBP	rs73164066	T	C	-0.2172	0.0327	3.18e-11
SBP	rs56213443	A	C	-0.1735	0.0306	1.39e-08
SBP	rs3980686	T	G	-0.4998	0.0487	1.03e-24
SBP	rs1290784	T	C	0.4124	0.0303	2.97e-42
SBP	rs4955571	C	G	0.2766	0.0328	3.34e-17
SBP	rs12630450	A	G	0.2886	0.0346	7.74e-17
SBP	rs73171158	T	C	-0.1763	0.032	3.51e-08
SBP	rs262986	A	G	-0.2371	0.0305	7.67e-15
SBP	rs13091418	C	G	-0.2234	0.0325	6.15e-12
SBP	rs80045342	A	G	-0.3335	0.0595	2.12e-08
SBP	rs9869437	A	C	-0.2001	0.0318	3.22e-10
SBP	rs189267552	A	T	-0.8664	0.139	4.55e-10
SBP	rs13095509	T	C	0.8593	0.1067	7.98e-16
SBP	rs2643826	T	C	0.4473	0.0306	1.74e-48
SBP	rs12638085	A	T	0.2189	0.0318	5.61e-12
SBP	rs267517	A	G	-0.261	0.0313	7.18e-17
SBP	rs6788984	A	G	0.2999	0.0432	3.81e-12
SBP	rs7630377	T	C	0.1743	0.0301	7.3e-09
SBP	rs1052501	T	C	0.2262	0.0412	4.14e-08
SBP	rs9311344	A	G	0.2269	0.0393	7.52e-09
SBP	rs6771917	T	C	-0.3793	0.0355	1.39e-26
SBP	rs73088122	T	C	-0.2563	0.0438	4.83e-09
SBP	rs7615099	A	G	0.1891	0.0321	3.9e-09
SBP	rs3821843	A	G	0.3373	0.0335	6.56e-24
SBP	rs7340705	T	C	-0.2425	0.0322	4.87e-14
SBP	rs3772219	A	C	0.2733	0.0324	3.1e-17
SBP	rs10433643	T	C	-0.2322	0.0422	3.83e-08
SBP	rs7618284	C	G	-0.1891	0.0331	1.1e-08
SBP	rs4499560	A	T	-0.2199	0.0326	1.46e-11
SBP	rs6785824	A	G	0.1669	0.0302	3.3e-08
SBP	rs1375564	T	C	0.2579	0.0315	2.84e-16
SBP	rs1229984	T	C	-0.5989	0.0897	2.42e-11
SBP	rs13107325	T	C	-0.9086	0.0592	4.22e-53
SBP	rs56388530	T	C	0.4164	0.0358	2.84e-31
SBP	rs4245930	A	G	-0.2022	0.0313	1.04e-10
SBP	rs34297584	A	G	0.7948	0.1131	2.13e-12
SBP	rs1879057	T	C	-0.3251	0.0382	1.67e-17
SBP	rs4834792	A	T	0.1973	0.0303	7.24e-11
SBP	rs3097937	A	T	0.2226	0.0381	4.95e-09
SBP	rs4864421	T	C	-0.2174	0.0309	2.14e-12
SBP	rs7439567	T	C	0.2537	0.0309	2.31e-16
SBP	rs72719160	A	T	-0.2243	0.0324	4.34e-12
SBP	rs11933087	A	T	-0.2113	0.0322	5.36e-11
SBP	rs13128814	A	G	-0.2167	0.0305	1.24e-12
SBP	rs13143677	A	G	0.2237	0.0333	1.82e-11
SBP	rs6823767	T	C	-0.2129	0.0341	4.4e-10
SBP	rs4696128	T	C	-0.1699	0.0306	2.78e-08
SBP	rs7683728	T	C	-0.3654	0.0304	2.43e-33
SBP	rs908591	A	G	-0.2054	0.0321	1.55e-10
SBP	rs12643599	A	G	0.3134	0.0313	1.23e-23
SBP	rs4306914	C	G	-0.241	0.0425	1.46e-08
SBP	rs17035181	T	G	0.3074	0.0429	7.61e-13
SBP	rs869396	A	C	-0.2115	0.0305	4.12e-12
SBP	rs2610990	A	G	-0.2903	0.0343	2.86e-17
SBP	rs79682447	A	G	0.5008	0.0809	6.02e-10
SBP	rs1290933	A	C	-0.2847	0.0327	3.17e-18
SBP	rs55924432	T	C	0.2651	0.0317	5.7e-17
SBP	rs2498323	A	G	0.3171	0.0517	8.52e-10
SBP	rs2291434	T	G	-0.2622	0.0303	5.1e-18
SBP	rs62301873	A	G	-0.2996	0.0497	1.6e-09
SBP	rs12511987	T	G	-0.2329	0.0399	5.39e-09
SBP	rs62309747	A	G	-0.2244	0.0304	1.59e-13
SBP	rs60991988	T	G	0.3789	0.0498	2.82e-14
SBP	rs6554163	A	T	0.229	0.037	6.35e-10
SBP	rs525271	T	C	0.2336	0.0331	1.67e-12
SBP	rs13107261	A	G	-0.1778	0.0314	1.57e-08
SBP	rs10008637	T	C	0.2157	0.0302	9.24e-13
SBP	rs12509595	T	C	-0.8367	0.0334	2.55e-138
SBP	rs1379617	T	C	0.2167	0.0359	1.54e-09
SBP	rs17010957	T	C	-0.534	0.043	1.78e-35
SBP	rs13149209	T	C	0.281	0.0367	1.97e-14
SBP	rs1347345	A	G	-0.1806	0.0312	6.92e-09
SBP	rs2112453	A	G	-0.1876	0.0341	3.69e-08
SBP	rs6894014	T	G	0.2749	0.0303	1.09e-19
SBP	rs11241619	C	G	-0.2011	0.0313	1.32e-10
SBP	rs466097	A	T	-0.3956	0.0616	1.36e-10
SBP	rs1624823	A	G	0.3371	0.0313	4.26e-27
SBP	rs9327297	C	G	0.2747	0.0319	8.07e-18
SBP	rs72794392	A	T	-0.241	0.037	7.03e-11
SBP	rs6892983	A	C	0.3427	0.0307	7.11e-29
SBP	rs10069690	T	C	0.3098	0.0369	4.47e-17
SBP	rs13165038	T	C	-0.1917	0.0324	3.32e-09
SBP	rs3923060	T	C	0.1917	0.0348	3.64e-08
SBP	rs702395	T	C	0.2318	0.0305	3.24e-14
SBP	rs2913920	T	C	0.2418	0.0359	1.62e-11
SBP	rs9716164	T	C	0.1804	0.0305	3.4e-09
SBP	rs994446	A	G	-0.3466	0.0374	1.87e-20
SBP	rs7725413	T	C	-0.1985	0.0359	3.07e-08
SBP	rs1957563	T	C	0.3629	0.0342	2.32e-26
SBP	rs144311783	T	C	0.4933	0.0856	8.13e-09
SBP	rs11960210	T	C	0.4727	0.0313	1.25e-51
SBP	rs13358657	A	G	-0.388	0.0445	2.95e-18
SBP	rs1368298	A	G	0.3085	0.0305	4.76e-24
SBP	rs7734385	A	G	-0.1808	0.0307	3.83e-09
SBP	rs3860770	A	G	-0.2663	0.0333	1.2e-15
SBP	rs12153395	A	G	-0.3303	0.0486	1.07e-11
SBP	rs752229	A	G	-0.4042	0.046	1.6e-18
SBP	rs12656497	T	C	-0.6382	0.0307	7.14e-96
SBP	rs2054479	T	G	-0.2653	0.0336	3.02e-15
SBP	rs4957026	A	G	0.1982	0.0323	8.12e-10
SBP	rs954767	A	C	-0.2127	0.0346	7.53e-10
SBP	rs767717	T	C	0.2199	0.0312	1.92e-12
SBP	rs1694068	A	T	0.2657	0.0311	1.18e-17
SBP	rs10043077	T	C	-0.1931	0.0324	2.52e-09
SBP	rs464605	T	C	0.2077	0.0347	2.08e-09
SBP	rs13179413	T	C	0.2238	0.0347	1.08e-10
SBP	rs1848510	A	G	0.1839	0.0316	5.72e-09
SBP	rs12657950	T	C	0.455	0.059	1.27e-14
SBP	rs6875372	A	T	0.1886	0.0303	4.8e-10
SBP	rs4286632	A	G	0.211	0.0343	7.64e-10
SBP	rs7703560	A	G	-0.2246	0.0333	1.51e-11
SBP	rs246973	T	C	0.2479	0.0335	1.45e-13
SBP	rs56719405	A	G	0.3576	0.0651	3.88e-08
SBP	rs4704514	T	C	0.2733	0.0336	3.92e-16
SBP	rs6452769	A	G	-0.3143	0.0377	7.82e-17
SBP	rs6884092	A	C	0.2782	0.0506	3.76e-08
SBP	rs1852732	C	G	0.2034	0.0316	1.15e-10
SBP	rs77151571	T	C	0.5737	0.0892	1.24e-10
SBP	rs709668	A	G	-0.2943	0.0377	5.96e-15
SBP	rs1871190	T	G	0.1954	0.0324	1.66e-09
SBP	rs9486916	T	C	0.2657	0.0385	5.42e-12
SBP	rs557526	A	G	-0.2064	0.0356	6.53e-09
SBP	rs2693560	A	G	-0.206	0.0316	6.99e-11
SBP	rs13207962	A	G	-0.2504	0.0355	1.78e-12
SBP	rs62421489	A	G	0.3966	0.0554	8.34e-13
SBP	rs1630736	T	C	-0.1706	0.0309	3.52e-08
SBP	rs10782230	A	G	0.2106	0.0302	2.91e-12
SBP	rs9401913	A	G	0.5202	0.0305	3.66e-65
SBP	rs9349379	A	G	0.2664	0.0312	1.31e-17
SBP	rs9885632	T	C	0.2358	0.0341	4.37e-12
SBP	rs2327429	T	C	0.2	0.0338	3.16e-09
SBP	rs7763294	T	G	-0.2004	0.0324	6.39e-10
SBP	rs6570530	T	C	0.2206	0.0306	6.04e-13
SBP	rs7765526	A	G	0.201	0.0307	5.88e-11
SBP	rs17080102	C	G	-0.8085	0.0594	3.52e-42
SBP	rs6557155	T	G	0.1906	0.0313	1.14e-09
SBP	rs1293965	A	G	-0.1997	0.0348	9.83e-09
SBP	rs13203975	A	G	0.2793	0.0476	4.46e-09
SBP	rs1830218	A	T	0.2046	0.0372	3.72e-08
SBP	rs509833	A	G	0.329	0.044	7.08e-14
SBP	rs2745599	A	G	0.2164	0.0317	8.96e-12
SBP	rs10214535	A	G	0.1806	0.0327	3.35e-08
SBP	rs179972	T	C	0.1829	0.0314	5.46e-09
SBP	rs12661036	T	C	-0.2104	0.0374	1.82e-08
SBP	rs6932812	C	G	0.4603	0.0615	7.22e-14
SBP	rs12192157	T	C	0.1846	0.0315	4.43e-09
SBP	rs9368222	A	C	0.2281	0.0339	1.84e-11
SBP	rs7744319	T	C	-0.1745	0.0312	2.23e-08
SBP	rs6911827	T	C	0.2378	0.0306	7.96e-15
SBP	rs2744133	A	G	0.2879	0.0337	1.33e-17
SBP	rs12661604	A	G	0.1776	0.031	9.87e-09
SBP	rs932316	T	C	-0.2228	0.0384	6.45e-09
SBP	rs2032451	T	G	0.5425	0.0424	1.56e-37
SBP	rs151117229	T	C	0.6115	0.0805	3.14e-14
SBP	rs12528975	A	G	0.4751	0.0747	1.98e-10
SBP	rs2596498	T	C	-0.233	0.0337	4.9e-12
SBP	rs2753960	T	G	0.4466	0.0309	2.66e-47
SBP	rs41267086	A	G	0.5052	0.0694	3.41e-13
SBP	rs2071287	T	C	0.2989	0.032	8.9e-21
SBP	rs7751856	A	C	0.1967	0.0326	1.68e-09
SBP	rs114472600	T	C	-0.4648	0.0766	1.3e-09
SBP	rs12664016	A	G	-0.3164	0.057	2.83e-08
SBP	rs2395622	T	C	-0.2266	0.0392	7.17e-09
SBP	rs9394578	A	C	0.1931	0.0347	2.56e-08
SBP	rs145211473	A	G	0.7513	0.1119	1.86e-11
SBP	rs2815063	A	C	0.2755	0.0458	1.76e-09
SBP	rs7763558	A	G	0.3363	0.0321	1.17e-25
SBP	rs6905288	A	G	0.1902	0.0312	1.09e-09
SBP	rs78648104	T	C	-0.4287	0.0541	2.37e-15
SBP	rs1474698	T	C	-0.1767	0.0305	6.73e-09
SBP	rs1575290	T	C	0.1973	0.0301	5.59e-11
SBP	rs1984195	A	G	0.2409	0.0303	1.77e-15
SBP	rs9449350	T	C	-0.2189	0.0323	1.19e-11
SBP	rs6921291	T	C	0.3575	0.0385	1.58e-20
SBP	rs3808356	T	C	0.1974	0.0337	4.91e-09
SBP	rs2392929	T	G	-0.7507	0.0379	1.96e-87
SBP	rs75102927	C	G	0.2016	0.0348	7.06e-09
SBP	rs17826049	T	G	-0.6208	0.0774	1.09e-15
SBP	rs6466878	T	C	0.1958	0.0324	1.54e-09
SBP	rs3757387	T	C	0.1904	0.0304	4.01e-10
SBP	rs34072724	A	G	-0.2422	0.0303	1.37e-15
SBP	rs35680304	T	C	0.2694	0.031	3.76e-18
SBP	rs75672964	T	C	0.5885	0.0839	2.35e-12
SBP	rs6957161	A	G	0.2064	0.0345	2.2e-09
SBP	rs1790998	A	C	-0.2087	0.0306	9.1e-12
SBP	rs141212865	A	C	0.301	0.0387	7.68e-15
SBP	rs73727605	A	G	0.3616	0.0623	6.6e-09
SBP	rs11972067	A	G	-0.1789	0.0326	3.92e-08
SBP	rs1960024	A	G	0.1873	0.0312	2e-09
SBP	rs11972506	T	C	-0.1786	0.0317	1.8e-08
SBP	rs3918226	T	C	0.664	0.0575	8.46e-31
SBP	rs10246655	C	G	0.1983	0.0336	3.57e-09
SBP	rs10224210	T	C	-0.3831	0.034	1.6e-29
SBP	rs1870735	C	G	0.206	0.0311	3.61e-11
SBP	rs3807925	A	G	-0.1859	0.0319	5.39e-09
SBP	rs2107595	A	G	0.4176	0.0415	7.37e-24
SBP	rs6959688	A	G	-0.2344	0.031	4.22e-14
SBP	rs13227860	A	G	0.2223	0.0347	1.44e-10
SBP	rs1800795	C	G	0.1982	0.0307	1.11e-10
SBP	rs12979	C	G	0.2739	0.0449	1.09e-09
SBP	rs10282122	T	C	-0.302	0.0327	2.46e-20
SBP	rs2290263	A	G	0.2683	0.0353	3.11e-14
SBP	rs896312	T	C	0.1936	0.0321	1.6e-09
SBP	rs11983200	A	G	-0.2965	0.0512	7.2e-09
SBP	rs3735533	T	C	-0.91	0.0577	5.29e-56
SBP	rs17473424	A	G	0.5312	0.0497	1.25e-26
SBP	rs849138	A	G	-0.1893	0.0303	3.99e-10
SBP	rs917275	A	G	-0.1726	0.0312	3.26e-08
SBP	rs17171710	T	C	-0.4086	0.0493	1.13e-16
SBP	rs11977526	A	G	-0.3213	0.0312	6.62e-25
SBP	rs73049928	A	G	-0.2382	0.0392	1.2e-09
SBP	rs12668436	T	C	-0.2151	0.035	7.88e-10
SBP	rs10950289	A	G	0.2338	0.0413	1.52e-08
SBP	rs6963105	A	G	-0.1892	0.0321	3.83e-09
SBP	rs848445	T	C	-0.2025	0.0339	2.28e-09
SBP	rs10254757	A	C	0.1808	0.0308	4.31e-09
SBP	rs42377	A	G	-0.3153	0.0331	1.69e-21
SBP	rs11983783	T	C	0.1756	0.0306	9.48e-09
SBP	rs2978098	A	C	0.2227	0.0307	3.78e-13
SBP	rs142449193	T	C	-0.4549	0.074	7.86e-10
SBP	rs35783704	A	G	-0.4619	0.0507	8.81e-20
SBP	rs2957468	A	G	0.2473	0.0322	1.59e-14
SBP	rs1821002	C	G	0.3794	0.0307	5.19e-35
SBP	rs3110053	C	G	0.1976	0.0308	1.37e-10
SBP	rs2470004	T	C	-0.3454	0.0392	1.28e-18
SBP	rs62523863	A	G	0.2689	0.0368	2.87e-13
SBP	rs2608029	C	G	0.1805	0.032	1.61e-08
SBP	rs4598218	T	C	0.1911	0.0313	1e-09
SBP	rs7012866	T	G	-0.2325	0.0301	1.21e-14
SBP	rs4440615	A	G	-0.2201	0.0312	1.87e-12
SBP	rs4961293	T	C	0.2268	0.0303	7.35e-14
SBP	rs79119657	A	G	-0.2321	0.0388	2.29e-09
SBP	rs60818561	C	G	-0.4769	0.0691	5.15e-12
SBP	rs7460241	A	G	-0.4251	0.0748	1.34e-08
SBP	rs4129585	A	C	0.1862	0.0305	1.03e-09
SBP	rs7463212	A	T	-0.2753	0.0305	1.81e-19
SBP	rs4875958	A	G	0.2256	0.0336	1.85e-11
SBP	rs2872717	T	C	-0.2645	0.0356	1.01e-13
SBP	rs7821832	T	G	0.4222	0.0348	6.67e-34
SBP	rs77375686	A	G	-0.3467	0.0485	8.38e-13
SBP	rs1906672	A	G	0.2966	0.0358	1.2e-16
SBP	rs2978456	T	C	-0.1798	0.0313	8.95e-09
SBP	rs4873492	T	C	0.3431	0.0403	1.61e-17
SBP	rs2354862	A	C	0.2507	0.0317	2.42e-15
SBP	rs13253358	T	C	0.2127	0.033	1.13e-10
SBP	rs4738141	A	G	-0.1929	0.0349	3.12e-08
SBP	rs2126474	T	G	-0.2601	0.0306	1.87e-17
SBP	rs16939357	T	C	0.3114	0.0421	1.37e-13
SBP	rs72688070	T	C	-0.2705	0.0406	2.82e-11
SBP	rs28464834	A	T	0.2481	0.0346	7.96e-13
SBP	rs7009170	T	C	-0.2151	0.0324	3.01e-11
SBP	rs2613203	A	T	-0.2681	0.0389	5.81e-12
SBP	rs4582532	A	G	-0.2003	0.0303	3.64e-11
SBP	rs59400568	A	G	0.2239	0.0377	2.88e-09
SBP	rs3739451	A	T	-0.2209	0.0379	5.61e-09
SBP	rs10980408	T	C	-0.7606	0.0827	3.83e-20
SBP	rs13290326	T	C	-0.2122	0.03	1.52e-12
SBP	rs3827676	T	C	0.1748	0.0307	1.17e-08
SBP	rs2093324	A	G	-0.1801	0.0314	9.75e-09
SBP	rs34025993	A	G	0.223	0.0308	4.71e-13
SBP	rs733329	T	C	0.3018	0.0454	3.09e-11
SBP	rs7861040	C	G	-0.1888	0.031	1.21e-09
SBP	rs7023828	T	C	-0.2595	0.0306	2.17e-17
SBP	rs1891730	T	C	-0.1812	0.0314	7.74e-09
SBP	rs6271	T	C	-0.5547	0.0611	1.18e-19
SBP	rs3847320	A	G	-0.191	0.0344	2.82e-08
SBP	rs7874646	T	C	-0.2058	0.0376	4.25e-08
SBP	rs11145807	A	G	0.2135	0.0322	3.54e-11
SBP	rs10781527	T	C	0.1902	0.0333	1.09e-08
SBP	rs1536608	T	G	0.1941	0.0303	1.57e-10
SBP	rs9886665	T	C	0.2048	0.0343	2.47e-09
SBP	rs4553000	T	C	-0.2035	0.03	1.09e-11
SBP	rs76452347	T	C	-0.2974	0.0397	7.13e-14
SBP	rs927315	T	C	0.1689	0.0303	2.44e-08
SBP	rs28558845	C	G	-0.2569	0.0422	1.16e-09
SBP	rs60191654	A	G	-0.2382	0.0385	5.88e-10
SBP	rs10746963	A	G	-0.2177	0.0388	2.05e-08
SBP	rs1332813	T	C	0.2203	0.0314	2.32e-12
SBP	rs10820855	T	C	-0.1897	0.0332	1.05e-08
SBP	rs7045409	A	T	-0.1862	0.0313	2.55e-09
DBP	rs1006545	T	G	0.3633	0.0275	7.96e-40
DBP	rs17113555	C	G	-0.1943	0.0278	3e-12
DBP	rs9787495	A	G	0.098	0.0176	2.47e-08
DBP	rs11591780	C	G	-0.131	0.0173	4.07e-14
DBP	rs79780963	T	C	-0.5027	0.0324	2.89e-54
DBP	rs12414028	A	T	-0.5141	0.0313	1.6e-60
DBP	rs7084783	A	G	0.1134	0.0174	7.77e-11
DBP	rs911547	A	G	-0.1985	0.0247	9.48e-16
DBP	rs117464403	A	G	0.4537	0.0682	2.95e-11
DBP	rs111777102	T	C	0.214	0.0354	1.56e-09
DBP	rs11196549	A	G	0.4454	0.0448	2.94e-23
DBP	rs2484294	A	G	0.3165	0.0196	1.17e-58
DBP	rs11196621	C	G	-0.1418	0.0202	2.38e-12
DBP	rs72842207	T	C	-0.2112	0.0211	1.1e-23
DBP	rs11592107	A	G	0.1203	0.0187	1.23e-10
DBP	rs10490923	A	G	0.1533	0.0262	5.02e-09
DBP	rs9419374	A	G	0.1164	0.0185	3.44e-10
DBP	rs5025116	T	C	0.0957	0.0176	4.97e-08
DBP	rs1133400	A	G	-0.1318	0.0215	8.3e-10
DBP	rs10906391	T	C	0.1286	0.0188	7.57e-12
DBP	rs6602177	T	C	-0.1203	0.0207	6.52e-09
DBP	rs76304369	T	C	0.4608	0.0788	4.92e-09
DBP	rs10740993	T	C	0.2185	0.0174	3.83e-36
DBP	rs10828399	A	G	-0.1076	0.0173	5.09e-10
DBP	rs12258967	C	G	0.354	0.0193	3.27e-75
DBP	rs3802517	A	T	0.1286	0.0173	9.29e-14
DBP	rs1265842	T	C	0.1113	0.0174	1.7e-10
DBP	rs2478835	T	C	-0.1093	0.0176	5.04e-10
DBP	rs2994648	T	C	0.131	0.0222	3.33e-09
DBP	rs76164690	T	G	-0.154	0.025	7.19e-10
DBP	rs11252324	T	G	-0.2339	0.0328	1.03e-12
DBP	rs4948643	T	C	0.1591	0.0194	2.26e-16
DBP	rs34130368	T	G	-0.2027	0.0284	8.77e-13
DBP	rs4948550	T	C	-0.1114	0.0194	1e-08
DBP	rs10761530	T	C	0.117	0.0172	1.14e-11
DBP	rs72831343	T	G	0.4936	0.0248	4.77e-88
DBP	rs2236295	T	G	-0.207	0.0177	1.42e-31
DBP	rs7090758	T	C	-0.1533	0.0173	6.89e-19
DBP	rs28564120	A	G	-0.1247	0.0219	1.22e-08
DBP	rs12247028	A	G	-0.1396	0.0188	1.18e-13
DBP	rs11001051	A	C	-0.1084	0.0196	3.25e-08
DBP	rs7098414	A	C	0.1122	0.0196	1.03e-08
DBP	rs303217	T	C	-0.096	0.0175	4.06e-08
DBP	rs2797983	C	G	-0.1713	0.0174	8.16e-23
DBP	rs2274224	C	G	-0.2788	0.0174	1.24e-57
DBP	rs11187939	A	G	0.1046	0.0175	2.11e-09
DBP	rs604723	T	C	-0.3848	0.0194	2.32e-87
DBP	rs12809048	T	C	0.2324	0.0415	2.21e-08
DBP	rs10840378	T	C	0.278	0.0221	3.33e-36
DBP	rs2098839	T	C	0.1749	0.0183	1.31e-21
DBP	rs7951348	T	C	0.1527	0.0173	1e-18
DBP	rs11608122	T	C	0.1244	0.0197	2.97e-10
DBP	rs10502214	T	C	0.1254	0.0205	9.4e-10
DBP	rs7116797	A	G	0.1843	0.0281	5.19e-11
DBP	rs12790943	T	C	-0.1002	0.0175	1.14e-08
DBP	rs12574332	T	C	0.2072	0.0266	6.14e-15
DBP	rs4421757	A	G	0.0981	0.0174	1.63e-08
DBP	rs66518071	C	G	0.1252	0.0215	6.08e-09
DBP	rs4936099	A	C	0.1745	0.0178	1.16e-22
DBP	rs10832013	T	G	0.1522	0.0187	4.51e-16
DBP	rs1969539	A	G	0.0975	0.0173	1.68e-08
DBP	rs10832300	A	G	-0.1299	0.0177	2.11e-13
DBP	rs28570096	T	C	0.1396	0.0188	1.15e-13
DBP	rs10832586	A	C	-0.3083	0.0216	2.53e-46
DBP	rs117785419	A	G	0.3812	0.0688	2.99e-08
DBP	rs7926335	T	C	0.1804	0.0195	2.05e-20
DBP	rs11024244	A	T	0.108	0.0196	3.31e-08
DBP	rs907612	T	C	0.1648	0.0184	3.71e-19
DBP	rs569550	T	G	-0.2688	0.0181	1.23e-49
DBP	rs217209	T	C	0.1565	0.0249	3.53e-10
DBP	rs74048200	A	G	-0.1974	0.0326	1.47e-09
DBP	rs11026586	A	G	0.2898	0.0343	2.68e-17
DBP	rs10835161	T	G	-0.1387	0.0179	1.01e-14
DBP	rs962369	T	C	0.1684	0.0189	6.02e-19
DBP	rs10835353	A	G	-0.1084	0.0174	4.5e-10
DBP	rs61879810	A	G	0.1645	0.0243	1.35e-11
DBP	rs17224476	A	G	0.1597	0.0276	7.37e-09
DBP	rs10838702	T	G	0.2375	0.0178	1.27e-40
DBP	rs28453037	A	C	-0.1786	0.0222	9.08e-16
DBP	rs7927966	T	C	-0.1534	0.0202	2.85e-14
DBP	rs751984	T	C	0.3937	0.0275	1.38e-46
DBP	rs35927325	T	C	0.2221	0.0364	1.01e-09
DBP	rs2306363	T	G	-0.2643	0.0216	1.63e-34
DBP	rs67976715	C	G	0.1333	0.0206	9.78e-11
DBP	rs11605229	T	C	-0.2467	0.0282	2.4e-18
DBP	rs586459	C	G	-0.1031	0.0177	5.68e-09
DBP	rs875106	A	G	-0.1329	0.0173	1.71e-14
DBP	rs504217	T	C	0.2745	0.0335	2.51e-16
DBP	rs2298807	T	C	0.1233	0.0211	4.89e-09
DBP	rs4420291	A	G	0.0971	0.0174	2.17e-08
DBP	rs7927515	A	C	0.1198	0.0183	5.92e-11
DBP	rs60143695	T	C	-0.1743	0.0282	6.64e-10
DBP	rs2450128	A	G	-0.1505	0.024	3.53e-10
DBP	rs4315061	T	C	0.1246	0.0178	2.24e-12
DBP	rs10743086	A	G	-0.1317	0.0214	7.46e-10
DBP	rs2289123	T	G	-0.119	0.0215	2.91e-08
DBP	rs11021221	A	T	-0.1877	0.0233	6.93e-16
DBP	rs61909958	C	G	0.1275	0.0228	2.21e-08
DBP	rs360124	C	G	0.2601	0.0297	2.18e-18
DBP	rs117828113	T	C	0.2345	0.0354	3.52e-11
DBP	rs11112548	A	T	0.2742	0.0443	5.8e-10
DBP	rs11065129	A	G	0.1366	0.0175	6.3e-15
DBP	rs17626956	A	G	-0.3397	0.0529	1.38e-10
DBP	rs7137828	T	C	-0.5027	0.0176	4.8e-180
DBP	rs34245489	T	C	0.2422	0.042	8e-09
DBP	rs2173957	A	G	0.1078	0.018	2.09e-09
DBP	rs7977406	A	G	-0.1888	0.0189	1.36e-23
DBP	rs35443	C	G	-0.2661	0.0178	1.2e-50
DBP	rs10850526	A	G	-0.2018	0.0189	1.61e-26
DBP	rs6490036	A	T	-0.2176	0.0288	3.86e-14
DBP	rs3898618	T	C	-0.268	0.0383	2.49e-12
DBP	rs3213545	A	G	0.1113	0.0195	1.06e-08
DBP	rs148775688	T	C	0.3827	0.0675	1.4e-08
DBP	rs7487608	T	G	-0.141	0.0177	1.77e-15
DBP	rs1727311	T	G	-0.203	0.0221	3.96e-20
DBP	rs1271309	A	G	-0.1979	0.024	1.45e-16
DBP	rs11055034	A	C	-0.1345	0.0195	5.9e-12
DBP	rs61912333	C	G	0.1191	0.0176	1.13e-11
DBP	rs2638395	T	G	0.1262	0.0207	9.88e-10
DBP	rs4306343	A	T	-0.317	0.0193	8.22e-61
DBP	rs73075659	A	G	0.2509	0.0185	6.69e-42
DBP	rs7294899	C	G	-0.1154	0.0186	5.58e-10
DBP	rs2283274	C	G	-0.1333	0.0231	8.08e-09
DBP	rs4300482	A	G	-0.1005	0.0184	4.64e-08
DBP	rs55935819	A	G	0.1271	0.0181	1.96e-12
DBP	rs11837982	A	C	0.1502	0.0183	2.14e-16
DBP	rs7965392	A	G	0.1118	0.0179	4.16e-10
DBP	rs12426178	A	C	0.1721	0.0241	8.34e-13
DBP	rs11168245	C	G	0.1758	0.0205	1.09e-17
DBP	rs117913411	A	T	0.4008	0.0486	1.53e-16
DBP	rs150857355	C	G	0.4102	0.0643	1.79e-10
DBP	rs7967705	T	C	0.2694	0.0178	1.54e-51
DBP	rs61926149	T	G	0.5178	0.0911	1.3e-08
DBP	rs61932870	T	G	-0.4184	0.0544	1.42e-14
DBP	rs3782480	T	G	0.1507	0.0273	3.35e-08
DBP	rs7306523	A	G	0.1382	0.0243	1.25e-08
DBP	rs34029821	A	G	-0.1669	0.0194	6.97e-18
DBP	rs75507123	T	G	-0.1434	0.0261	3.94e-08
DBP	rs6580970	T	C	-0.1661	0.0191	4.03e-18
DBP	rs705696	A	G	-0.1046	0.0184	1.21e-08
DBP	rs7137749	T	C	0.1412	0.0181	7.23e-15
DBP	rs117324780	A	G	-0.2745	0.0492	2.48e-08
DBP	rs116953253	A	T	0.2128	0.036	3.36e-09
DBP	rs7959649	T	C	0.1166	0.0202	8.14e-09
DBP	rs521033	A	G	-0.1802	0.0253	1.1e-12
DBP	rs1688796	T	C	0.1356	0.02	1.15e-11
DBP	rs1245829	A	T	0.1074	0.0177	1.4e-09
DBP	rs61926442	C	G	0.1511	0.025	1.42e-09
DBP	rs34196696	T	C	0.1337	0.021	1.86e-10
DBP	rs2681485	A	G	0.2945	0.0176	1.31e-62
DBP	rs149731397	A	G	0.5522	0.0851	8.52e-11
DBP	rs4761524	A	G	0.0961	0.0173	2.77e-08
DBP	rs11108209	T	C	-0.1901	0.03	2.4e-10
DBP	rs7134060	A	G	-0.1058	0.0174	1.13e-09
DBP	rs650724	A	G	-0.1973	0.0307	1.3e-10
DBP	rs675605	C	G	-0.1205	0.0196	8.46e-10
DBP	rs4773140	A	G	-0.1385	0.0208	2.9e-11
DBP	rs12323265	A	G	-0.116	0.0179	1e-10
DBP	rs36152087	A	G	-0.1312	0.018	2.73e-13
DBP	rs7321688	A	C	0.1507	0.0205	1.99e-13
DBP	rs682681	T	C	-0.1454	0.0185	4.47e-15
DBP	rs645394	A	G	-0.0987	0.0176	1.95e-08
DBP	rs55641580	T	C	0.1745	0.0265	4.79e-11
DBP	rs9508495	T	C	-0.1944	0.0204	1.34e-21
DBP	rs9532243	A	C	0.1339	0.0173	1.09e-14
DBP	rs9532101	A	G	0.1178	0.0198	2.51e-09
DBP	rs56256111	A	G	0.1926	0.0263	2.6e-13
DBP	rs2065498	T	G	-0.1455	0.0233	4.19e-10
DBP	rs12583637	C	G	-0.1626	0.0261	4.78e-10
DBP	rs3118904	A	G	0.1161	0.0182	1.75e-10
DBP	rs9526707	A	G	-0.1217	0.0186	6.59e-11
DBP	rs9563529	T	G	0.1222	0.0215	1.38e-08
DBP	rs3861113	A	C	0.2126	0.0322	3.95e-11
DBP	rs12866098	A	G	0.1033	0.0186	2.73e-08
DBP	rs79269465	T	G	0.2211	0.0395	2.12e-08
DBP	rs1215469	A	C	-0.1383	0.0211	5.23e-11
DBP	rs55684003	A	G	0.122	0.0189	1.01e-10
DBP	rs7151887	A	G	0.1206	0.0204	3.14e-09
DBP	rs8014182	T	C	-0.1942	0.0257	3.94e-14
DBP	rs7350752	A	G	-0.1504	0.0268	1.97e-08
DBP	rs17880989	A	G	0.4014	0.0591	1.11e-11
DBP	rs1950500	T	C	0.1396	0.019	2.2e-13
DBP	rs2273171	T	C	-0.0984	0.0173	1.3e-08
DBP	rs4424827	T	C	-0.0981	0.0175	2.11e-08
DBP	rs7155504	T	C	0.2286	0.0317	5.16e-13
DBP	rs72683923	T	C	0.5325	0.0635	5.02e-17
DBP	rs35413927	A	G	-0.1274	0.0189	1.77e-11
DBP	rs11628933	C	G	-0.1222	0.0206	3.12e-09
DBP	rs731681	C	G	-0.1071	0.0174	7.98e-10
DBP	rs57786342	A	G	0.1423	0.0216	4.37e-11
DBP	rs227426	T	G	0.1119	0.0175	1.75e-10
DBP	rs2239268	A	G	0.1097	0.019	7.4e-09
DBP	rs4903064	T	C	0.1543	0.0206	7.84e-14
DBP	rs2570816	C	G	0.1406	0.0227	5.95e-10
DBP	rs10873612	T	C	-0.1096	0.0179	9.51e-10
DBP	rs11070245	T	G	-0.1287	0.0174	1.57e-13
DBP	rs2925345	T	C	0.189	0.0174	1.6e-27
DBP	rs4924570	T	C	-0.1692	0.0181	9.62e-21
DBP	rs2927071	T	C	-0.1392	0.0194	6.43e-13
DBP	rs7184016	T	G	0.1109	0.0203	4.43e-08
DBP	rs11854184	A	C	0.1336	0.0211	2.32e-10
DBP	rs7169864	T	C	-0.1132	0.0205	3.4e-08
DBP	rs62011935	T	C	0.1363	0.0216	2.8e-10
DBP	rs28429256	A	G	0.1636	0.0188	2.83e-18
DBP	rs2439371	A	C	0.1349	0.0237	1.3e-08
DBP	rs62004794	A	G	-0.0962	0.0174	3.38e-08
DBP	rs11853359	A	G	-0.166	0.0183	1.3e-19
DBP	rs11636952	T	C	0.3997	0.0189	5.21e-99
DBP	rs62012629	A	C	-0.1862	0.0207	2.41e-19
DBP	rs2627316	A	G	-0.1544	0.0174	7.37e-19
DBP	rs983353	A	G	-0.1091	0.019	8.52e-09
DBP	rs11259905	A	C	0.1304	0.0215	1.29e-09
DBP	rs306209	A	G	0.1093	0.0196	2.52e-08
DBP	rs7171498	T	C	-0.1143	0.0175	6.23e-11
DBP	rs78550103	A	G	-0.1813	0.0249	3.48e-13
DBP	rs4932373	A	C	-0.3664	0.0189	7.71e-84
DBP	rs71409374	A	G	-0.2519	0.0385	5.95e-11
DBP	rs873122	C	G	0.121	0.0196	6.52e-10
DBP	rs7174977	A	T	-0.1014	0.0183	2.88e-08
DBP	rs12906962	T	C	-0.2378	0.0188	8.73e-37
DBP	rs4984496	T	G	0.1763	0.0187	4.93e-21
DBP	rs2589254	A	G	-0.1214	0.0199	1.11e-09
DBP	rs57327054	T	C	-0.1173	0.0191	8.07e-10
DBP	rs77924615	A	G	-0.3163	0.0224	3.72e-45
DBP	rs28590346	A	T	-0.1914	0.0191	9.84e-24
DBP	rs9937801	T	C	0.1554	0.0174	4.81e-19
DBP	rs76073047	A	G	0.2303	0.0415	2.84e-08
DBP	rs6565174	A	C	-0.195	0.0278	2.42e-12
DBP	rs80095680	A	G	-0.1566	0.0198	2.81e-15
DBP	rs2240075	A	G	-0.1479	0.0196	4.32e-14
DBP	rs28562961	C	G	-0.1499	0.0272	3.38e-08
DBP	rs2601831	T	C	-0.1655	0.0269	7.84e-10
DBP	rs9922726	A	C	0.0977	0.0177	3.17e-08
DBP	rs12446456	T	C	-0.181	0.0175	3.99e-25
DBP	rs10468291	A	C	-0.1166	0.0176	3.7e-11
DBP	rs62030049	A	G	0.1336	0.0209	1.55e-10
DBP	rs115011309	T	C	0.1846	0.031	2.55e-09
DBP	rs9932220	A	G	-0.1591	0.021	3.76e-14
DBP	rs12919839	T	C	-0.1098	0.0192	1.04e-08
DBP	rs2060664	T	C	0.1091	0.02	4.65e-08
DBP	rs45474499	T	C	0.3562	0.0415	8.5e-18
DBP	rs28544928	T	G	0.1543	0.0199	9.13e-15
DBP	rs9932866	A	G	0.1154	0.0183	2.9e-10
DBP	rs4788444	A	G	-0.1449	0.0239	1.36e-09
DBP	rs11859505	A	G	-0.1037	0.0181	9.76e-09
DBP	rs8046697	T	C	-0.1289	0.0179	6.1e-13
DBP	rs12931627	C	G	0.1546	0.0193	1.23e-15
DBP	rs12929303	A	G	0.1572	0.0174	1.58e-19
DBP	rs7500448	A	G	-0.1303	0.0202	1.14e-10
DBP	rs9939182	T	C	0.2529	0.0417	1.29e-09
DBP	rs908951	T	C	-0.1983	0.0181	7.73e-28
DBP	rs1465249	T	C	0.0964	0.0175	3.56e-08
DBP	rs9893005	C	G	-0.1205	0.0176	7.9e-12
DBP	rs7221807	T	C	-0.1211	0.0176	5.4e-12
DBP	rs1043809	T	C	0.159	0.0223	9.77e-13
DBP	rs4362428	A	C	-0.1127	0.0176	1.45e-10
DBP	rs76954792	T	C	0.1213	0.0208	5.06e-09
DBP	rs28661492	T	C	-0.1359	0.0222	9.56e-10
DBP	rs7215084	T	C	0.1116	0.0173	1.17e-10
DBP	rs7213273	A	G	-0.1802	0.0182	3.58e-23
DBP	rs55938136	A	G	0.1408	0.0225	4.21e-10
DBP	rs10853087	C	G	0.13	0.0176	1.72e-13
DBP	rs35552228	T	G	-0.1177	0.0213	3.09e-08
DBP	rs72827873	T	C	0.1808	0.0295	9.05e-10
DBP	rs45572038	T	C	0.3563	0.0508	2.27e-12
DBP	rs8081301	A	T	0.1278	0.0197	8.67e-11
DBP	rs9889262	A	T	0.2283	0.018	7.11e-37
DBP	rs2165702	A	G	-0.1421	0.0179	2.01e-15
DBP	rs34430710	A	T	-0.1291	0.0186	3.81e-12
DBP	rs9652858	A	G	0.1361	0.023	3.45e-09
DBP	rs1000423	T	C	0.1915	0.02	9.54e-22
DBP	rs6504163	T	C	-0.1842	0.0183	6.3e-24
DBP	rs1867624	T	C	0.1412	0.0178	2.08e-15
DBP	rs8068773	T	C	0.2083	0.0371	1.92e-08
DBP	rs12941755	C	G	-0.1185	0.0205	7.59e-09
DBP	rs113086489	T	C	0.1794	0.0177	4.4e-24
DBP	rs3744010	A	G	-0.1427	0.0203	2.01e-12
DBP	rs1641547	A	G	0.1459	0.0178	2.83e-16
DBP	rs1436138	A	G	0.1991	0.0182	7.33e-28
DBP	rs78554005	T	G	-0.1879	0.0317	3.07e-09
DBP	rs7217916	A	G	0.1111	0.0179	5.63e-10
DBP	rs74439044	T	C	-0.3496	0.0294	1.38e-32
DBP	rs112280096	A	C	-0.1186	0.0192	6.95e-10
DBP	rs11077961	A	G	0.1073	0.0186	8.55e-09
DBP	rs11665020	C	G	-0.1423	0.0187	2.78e-14
DBP	rs4800420	A	G	0.1192	0.0192	5.18e-10
DBP	rs1025655	A	G	-0.1076	0.0177	1.32e-09
DBP	rs10164193	T	G	-0.2196	0.0327	1.87e-11
DBP	rs11661473	A	G	0.2007	0.0196	1.54e-24
DBP	rs9967367	T	C	0.1401	0.0191	2.04e-13
DBP	rs72902690	A	G	0.1483	0.0229	8.62e-11
DBP	rs57091267	A	G	-0.1799	0.022	2.72e-16
DBP	rs11082866	A	T	-0.1211	0.0194	4.24e-10
DBP	rs34163044	A	C	0.1486	0.0179	9.63e-17
DBP	rs12605156	A	T	0.1418	0.0221	1.51e-10
DBP	rs10048404	T	C	-0.1096	0.0183	2.01e-09
DBP	rs7235890	T	G	-0.1692	0.0288	4.12e-09
DBP	rs334414	T	C	-0.1024	0.0181	1.64e-08
DBP	rs4891258	A	G	-0.1159	0.0187	5.72e-10
DBP	rs7227492	T	C	0.181	0.0227	1.43e-15
DBP	rs10409243	T	C	-0.1199	0.018	2.89e-11
DBP	rs113783450	A	G	-0.126	0.0192	4.75e-11
DBP	rs387865	T	C	-0.1059	0.0191	3.17e-08
DBP	rs318719	T	C	-0.2431	0.0334	3.16e-13
DBP	rs167479	T	G	-0.362	0.0188	1.67e-82
DBP	rs28498052	A	G	-0.2548	0.0432	3.53e-09
DBP	rs4808046	A	G	-0.1399	0.0207	1.3e-11
DBP	rs1077795	A	G	0.1987	0.0199	1.62e-23
DBP	rs2288464	A	C	-0.1681	0.0294	1.04e-08
DBP	rs72999033	T	C	0.2793	0.0358	5.95e-15
DBP	rs6511291	T	C	-0.1158	0.0177	6.89e-11
DBP	rs3786516	A	T	0.1277	0.021	1.12e-09
DBP	rs7257694	T	C	0.1837	0.0178	6.28e-25
DBP	rs8108717	A	G	0.1323	0.0179	1.39e-13
DBP	rs1821295	T	C	-0.138	0.0189	3.13e-13
DBP	rs12983238	A	G	-0.1266	0.0201	3.23e-10
DBP	rs55710016	A	G	0.1157	0.0174	2.72e-11
DBP	rs11083560	C	G	-0.1474	0.0197	6.89e-14
DBP	rs56254331	A	C	-0.1449	0.0245	3.43e-09
DBP	rs73036520	C	G	0.1557	0.0202	1.34e-14
DBP	rs55706574	A	G	-0.1145	0.0193	3.2e-09
DBP	rs679574	C	G	-0.1333	0.0176	3.35e-14
DBP	rs73046792	A	G	-0.1518	0.0245	5.87e-10
DBP	rs12609484	T	G	-0.1398	0.0188	1.16e-13
DBP	rs10424224	T	C	0.1042	0.0182	1.05e-08
DBP	rs12978472	C	G	0.4779	0.0281	8.46e-65
DBP	rs34678172	A	G	-0.1716	0.0206	8.28e-17
DBP	rs2009733	A	G	0.1217	0.0176	5.1e-12
DBP	rs880315	T	C	-0.2583	0.0185	1.99e-44
DBP	rs10776752	T	G	0.4573	0.033	1.25e-43
DBP	rs2999159	A	G	-0.3062	0.023	1.79e-40
DBP	rs2105388	A	C	0.1399	0.0175	1.28e-15
DBP	rs11466111	T	C	0.6681	0.067	1.94e-23
DBP	rs568032	A	G	-0.2671	0.0389	6.28e-12
DBP	rs55857306	A	G	-0.5224	0.0235	5.05e-109
DBP	rs17376426	T	C	0.3134	0.0499	3.42e-10
DBP	rs56074814	T	C	0.1244	0.02	4.96e-10
DBP	rs1886914	C	G	-0.1106	0.0176	3.04e-10
DBP	rs72704264	C	G	0.117	0.0212	3.6e-08
DBP	rs1819663	A	G	0.1147	0.0174	4.63e-11
DBP	rs116039813	T	G	0.356	0.0587	1.33e-09
DBP	rs11578696	A	G	0.1459	0.0258	1.65e-08
DBP	rs1980607	A	G	0.1228	0.0192	1.51e-10
DBP	rs848309	T	C	-0.1377	0.0174	2.75e-15
DBP	rs2279469	C	G	-0.1088	0.0174	3.89e-10
DBP	rs7524019	T	C	0.1036	0.0174	2.6e-09
DBP	rs7407	T	C	-0.1344	0.018	8.81e-14
DBP	rs2586408	A	G	0.1147	0.0195	4.09e-09
DBP	rs12405515	T	G	-0.1698	0.0174	1.92e-22
DBP	rs3766694	T	C	0.1103	0.0176	4.07e-10
DBP	rs3795320	T	G	-0.1177	0.0201	4.44e-09
DBP	rs150816167	T	C	-0.2873	0.0446	1.17e-10
DBP	rs7548671	T	C	0.1105	0.0176	3.28e-10
DBP	rs41475048	A	G	-0.1233	0.0202	9.93e-10
DBP	rs4651224	T	C	0.1102	0.0175	3.39e-10
DBP	rs882624	T	C	-0.1571	0.0185	2.33e-17
DBP	rs33996239	T	C	-0.2513	0.0378	2.86e-11
DBP	rs16852778	T	C	0.1606	0.0243	4.03e-11
DBP	rs16853084	T	C	-0.2716	0.0488	2.57e-08
DBP	rs7513240	T	C	-0.1093	0.0184	3.11e-09
DBP	rs2169137	C	G	0.1588	0.0194	3.17e-16
DBP	rs3107147	A	G	0.106	0.0179	3.26e-09
DBP	rs2629665	A	C	-0.1193	0.0177	1.52e-11
DBP	rs68085857	T	C	0.191	0.0205	9.83e-21
DBP	rs35981664	A	T	-0.1606	0.0189	2.01e-17
DBP	rs9431431	A	G	-0.134	0.019	1.71e-12
DBP	rs7418070	T	C	-0.141	0.019	1.3e-13
DBP	rs2760061	A	T	0.1771	0.0176	1.04e-23
DBP	rs699	A	G	-0.2359	0.0177	1.3e-40
DBP	rs7523897	A	C	0.1326	0.0239	2.77e-08
DBP	rs3943093	T	C	0.2477	0.0184	3.95e-41
DBP	rs72759896	A	G	0.1588	0.0278	1.06e-08
DBP	rs4926499	C	G	0.1694	0.0248	9.37e-12
DBP	rs6686889	T	C	0.1918	0.0199	6.95e-22
DBP	rs4320727	A	G	0.143	0.018	1.8e-15
DBP	rs12728150	A	G	-0.2045	0.0318	1.28e-10
DBP	rs17361679	T	C	0.1638	0.0289	1.52e-08
DBP	rs1565716	A	G	0.2139	0.0341	3.45e-10
DBP	rs2493288	A	G	0.2536	0.0254	1.97e-23
DBP	rs72663521	A	G	0.1261	0.0222	1.42e-08
DBP	rs1138293	T	C	-0.1276	0.022	7.05e-09
DBP	rs2146315	T	C	-0.1197	0.0205	5.03e-09
DBP	rs2786487	C	G	-0.1052	0.0174	1.34e-09
DBP	rs710249	C	G	0.1501	0.0174	6.43e-18
DBP	rs56810307	T	C	-0.155	0.0273	1.29e-08
DBP	rs12142296	T	G	-0.1643	0.0253	8.89e-11
DBP	rs12143164	T	C	-0.1002	0.0183	4.62e-08
DBP	rs56120031	C	G	0.0994	0.0175	1.42e-08
DBP	rs4926923	T	C	0.1918	0.0308	4.75e-10
DBP	rs116287796	T	C	-0.4233	0.0655	1e-10
DBP	rs57490543	A	C	0.1694	0.0297	1.22e-08
DBP	rs61772592	A	G	-0.1509	0.0261	7.42e-09
DBP	rs12730750	A	G	0.1115	0.0186	1.95e-09
DBP	rs10493408	A	C	0.1584	0.0255	5.09e-10
DBP	rs4908671	A	C	0.1078	0.0178	1.36e-09
DBP	rs34517439	A	C	-0.2514	0.0279	2.02e-19
DBP	rs2275902	C	G	-0.1039	0.0189	3.62e-08
DBP	rs2252865	T	C	0.1189	0.0181	5.51e-11
DBP	rs786921	A	G	-0.1145	0.0176	8.63e-11
DBP	rs2065152	T	C	0.1103	0.018	8.95e-10
DBP	rs17396055	A	G	-0.115	0.0184	4.13e-10
DBP	rs693974	T	C	-0.1847	0.0177	1.76e-25
DBP	rs56411469	A	C	0.2055	0.0315	7.22e-11
DBP	rs78845099	A	T	0.2568	0.0196	3.28e-39
DBP	rs1327235	A	G	-0.3018	0.0173	4.76e-68
DBP	rs6078009	C	G	0.1677	0.0207	5.68e-16
DBP	rs6040321	A	T	0.5975	0.084	1.16e-12
DBP	rs6040421	A	G	0.0955	0.0174	4.17e-08
DBP	rs1232482	T	C	-0.1214	0.0176	6.1e-12
DBP	rs13044147	T	G	-0.2311	0.0397	5.88e-09
DBP	rs2749951	A	T	-0.119	0.0173	5.77e-12
DBP	rs6081555	T	G	-0.1015	0.0183	3.06e-08
DBP	rs6060262	A	C	0.1798	0.0239	4.8e-14
DBP	rs13042148	T	C	-0.1674	0.0244	7.24e-12
DBP	rs4810332	A	T	-0.1715	0.0183	6.51e-21
DBP	rs67535236	A	G	0.168	0.0227	1.39e-13
DBP	rs6031431	A	G	-0.1153	0.0175	4.94e-11
DBP	rs297690	T	G	-0.1297	0.0198	5.54e-11
[truncated: 959 more rows]
